# Supplementary material for: Comparative Transcriptomics Unveils Pathogen-Specific mTOR Pathway Modulation in Monochamus alternatus Infected with Entomopathogenic Fungi
Source: Insects. 2025 Sep 28;16(10):1006. doi: 10.3390/insects16101006 (PMC12565087; doi:10.3390/insects16101006)
Supplement: Supplementary file 1 [file insects-16-01006-s001.zip › Supplementary Table.xlsx]

## Sheet: Table S1
Table S1 Sequencing data statistics
Sample	Raw Reads	Raw Bases	Clean Reads	Clean Bases	Error Rate	Q20	Q30	GC Content
BbJPS24_1	90791752	13.71G	90372956	13.63G	0.0003	0.9794	0.9368	0.4533
BbJPS24_2	87649712	13.24G	87198370	13.15G	0.0003	0.9777	0.9329	0.4568
BbJPS24_3	92993414	14.04G	92546658	13.96G	0.0003	0.9779	0.9332	0.452
MaJPS24_1	101857524	15.38G	101436448	15.3G	0.0002	0.981	0.9408	0.4613
MaJPS24_2	100504194	15.18G	100029560	15.09G	0.0003	0.9776	0.9324	0.455
MaJPS24_3	108595218	16.4G	108097240	16.3G	0.0003	0.9808	0.9406	0.4524
BbJPS48_1	99209766	14.98G	98738144	14.89G	0.0003	0.9783	0.9343	0.4532
BbJPS48_2	90972362	13.74G	90549918	13.65G	0.0003	0.9789	0.9355	0.4553
BbJPS48_3	80666876	12.18G	80276654	12.11G	0.0003	0.9786	0.9353	0.4556
MaJPS48_1	89392780	13.5G	88976666	13.42G	0.0003	0.9787	0.9354	0.4535
MaJPS48_2	88338176	13.34G	88046696	13.27G	0.0002	0.9856	0.9532	0.4477
MaJPS48_3	86961308	13.13G	86542690	13.05G	0.0002	0.9811	0.9414	0.454
Bb24_1	90791752	13.68G	90485900	13.66G	0.0003	0.9784	0.9355	0.4533
Bb24_2	87649712	13.19G	87288680	13.18G	0.0003	0.9765	0.9313	0.4568
Bb24_3	92993414	14.01G	92653706	13.99G	0.0003	0.9769	0.9319	0.452
Bb48_1	100152952	15.09G	99809340	15.07G	0.0003	0.9772	0.9329	0.4541
Bb48_2	90972362	13.7G	90637052	13.69G	0.0003	0.9778	0.9341	0.4553
Bb48_3	81523312	12.27G	81207968	12.26G	0.0003	0.9776	0.9339	0.4565
Ma24_1	102659312	15.47G	102346148	15.45G	0.0003	0.9801	0.9397	0.462
Ma24_2	100504194	15.14G	100179316	15.13G	0.0003	0.9765	0.9309	0.455
Ma24_3	109563384	16.5G	109173992	16.49G	0.0003	0.9798	0.9393	0.4532
Ma48_1	90142392	13.57G	89820858	13.56G	0.0003	0.9777	0.9341	0.4543
Ma48_2	89938132	13.51G	89465326	13.51G	0.0002	0.9849	0.9523	0.4493
Ma48_3	86961308	13.09G	86621850	13.08G	0.0003	0.98	0.94	0.454

## Sheet: Table S2
Table S2 Primers for qPCR and RNAi experiments
	Gene	Forward Primer (5’ - 3’)	Reverse Primer (5’ - 3’)
qPCR	mTOR	GGGACGGGCAGAAATAAGGA	ACCTCTCTTTTCCGGCGATG
	EIF4EBP1	GTTTCCGACCCTTCGGAGTT	CGGGCCTTTCCTTGGTTTTG
	TELO2	ATCTGGGGTTACTTGGCAGC	CAGTCGATGGTCCGGGTAAA
	RPS6	TTCGTAAGGGTGCACAGGAG	AGACGATGACGTTTGCGTTG
	LAMTOR2	GGTGTGGAAACGACTTTGCT	GGCGTTTCTGCCCATCTTTT
RNAi	dsmTOR-1	TAATACGACTCACTATAGGCTCGACATGAATCTGTACGA	TAATACGACTCACTATAGGTGCGACTTTCGGATCCTGTA
	dsmTOR-2	TAATACGACTCACTATAGGGTGAAGCAACGAGTTGCATG	TAATACGACTCACTATAGGGATGATTCATAGCTCCCGGA
	dsmTOR-3	TAATACGACTCACTATAGGTCATTGCCTTACAGGATGAA	TAATACGACTCACTATAGGGATTAGAACGTCCAACAACA

## Sheet: Table S3
Table S3 Data statistics
Figure	Description	F	df
Figue 3b	Transcription level of TELO1	3.113	4
Figue 3b	Transcription level of EIF4EBP1	2.283	4
Figue 3b	Transcription level of LAMTOR2	5.392	4
Figue 3b	Transcription level of RPS6	3.636	4
Figure 3c	Expression relative level of mTOR	1.911	4
Figure 3c	Expression relative level of EIF4EBP1	6.113	4
Figure 3c	Expression relative level of TELO1	238.3	4
Figure 3c	Expression relative level of RPS6	501.5	4
Figure 3c	Expression relative level of LAMTOR2	7.134	4
Figure 4c	Corrected JPS mortality of control	1	4
Figure 4c	Corrected JPS mortality of dsmTOR-1	5.938	4
Figure 4c	Corrected JPS mortality of dsmTOR-2	7	4
Figure 4c	Corrected JPS mortality of dsmTOR-3	1.022	4

## Sheet: Table S4
Table S4 fpkm_genename-Bb	geneID	B24_1	B24_2	B24_3	B48_1	B48_2	B48_3	chromosome	start	end	length
	A0001	0	0	0	0	0	0	Contig10	1628	1980	264
	A0002	0	0	0	0	0	0	Contig10	2372	3399	894
	A0003	15.8348613974582	0	0	103.632312555055	0	0	Contig10	41713	42369	600
	A0004	0	0	0	0	0	0	Contig10	43727	44077	261
	A0005	31.9358549192434	57.0249068255791	94.060458300177	121.920367711829	0	0	Contig10	47923	50909	1785
	A0006	104.494009221805	350.206259430524	390.62544389255	78.9078521992802	0	0	Contig10	54294	55821	1182
	A0007	86.5292972538699	12.3605900040873	63.7135390352975	217.08043613536	95.2564389066161	0	Contig10	56549	61351	3294
	A0008	72.1588620643664	22.9062072987136	0	0	0	0	Contig10	65549	67848	1185
	A0009	5.05099247127853	14.4305452679296	0	0	0	0	Contig10	73430	76818	1881
	A0010	17.2587045203904	43.1441847281629	114.371878791428	28.2376873447015	0	0	Contig10	78198	79925	1101
	A0011	66.175540168482	69.7727632768031	0	51.5583644552511	0	0	Contig10	89790	94725	3015
	A0012	0	0	0	0	0	0	Contig10	101374	102120	747
	A0013	0	0	0	0	0	0	Contig10	111118	111938	729
	A0014	5.7476810880066	0	0	0	0	0	Contig10	113534	116252	1653
	A0015	8.89598954913381	0	0	0	0	0	Contig10	158715	159948	1068
	A0016	26.1193590061166	135.252888972559	28.8484395302089	256.409845497042	0	0	Contig10	162123	163889	1455
	A0017	26.2456266256213	168.711809972915	0	257.649395855108	0	0	Contig10	164016	165459	1086
	A0018	0	0	0	0	0	0	Contig10	168333	169173	711
	A0019	0	4.3667721443011	0	20.0062379449912	0	0	Contig10	172006	174327	1554
	A0020	408.641584450534	350.24329869646	0	133.719112974264	0	0	Contig10	193331	194424	465
	A0021	28.7036762491689	95.6732072219686	84.5407442426062	0	0	0	Contig10	209678	210824	993
	A0022	48.7226504537175	17.3999074672921	0	0	0	0	Contig10	224757	225195	390
	A0023	71.1679163930705	160.965436120642	157.207788451139	116.440800623657	391.728726290129	0	Contig10	227639	228720	801
	A0024	29.6374411182373	60.4809617847051	0	0	0	0	Contig10	229484	233753	2244
	A0025	17.4777719618744	7.4900263932052	0	11.4384450943769	0	0	Contig10	236535	239758	2718
	A0026	32.8751447698094	0	0	0	0	0	Contig10	241259	242645	867
	A0027	0	0	0	0	0	0	Contig10	243600	245655	999
	A0028	146.921394409406	31.0926181546113	120.201831375871	587.605895930722	179.710601236193	0	Contig10	250177	252443	1746
	A0029	148.451825601171	459.466306558182	3016.91571524513	226.695683714182	0	0	Contig10	258324	259498	960
	A0030	137.694446934419	147.520954613998	76.040723761692	112.643817994625	0	438.112261885986	Contig10	260348	260899	552
	A0031	968.720932550383	1357.19278244878	877.897610801652	650.241961129755	1230.48905787605	632.25612695703	Contig10	262463	263645	765
	A0032	0	0	0	0	0	0	Contig10	264501	265655	840
	A0033	0	0	0	0	0	0	Contig10	273647	275077	1218
	A0034	0	18.9552064587819	0	0	0	0	Contig10	279370	280729	1074
	A0035	25.2204845920836	20.5869212354764	0	0	0	0	Contig10	283992	288630	2637
	A0036	29.3691401498452	38.4572916201355	0	0	0	436.080829450656	Contig10	290488	292761	1941
	A0037	39.7112511535002	21.2726141449652	87.7209603269676	0	983.619779806876	0	Contig10	293556	294974	957
	A0038	1248.73491305371	1509.78294484603	265.871604221403	24.6157512007256	0	382.957986636681	Contig10	297373	299105	1263
	A0039	1102.0207594177	87.8812894040597	259.977069077136	560.174662459755	0	476.595095700295	Contig10	303017	305247	1776
	A0040	67.7427225559709	12.096192356941	37.4104095512068	55.4183489599223	0	0	Contig10	307745	309191	1122
	A0041	43.4575956019436	38.7991075599995	95.9965226219645	159.981271525813	0	138.272137542061	Contig10	311286	313589	1749
	A0042	584.198770003312	475.822712293263	860.318350391182	637.221339335288	2369.38831532767	130.441191241135	Contig10	314304	315382	927
	A0043	0	0	0	0	0	0	Contig10	317424	317717	294
	A0044	90.9178644830135	162.343634264208	401.669660444536	198.339354172353	1000.87626717191	192.853244466558	Contig10	318973	319741	627
	A0045	14.0131516791665	140.123148630405	123.818523647357	320.985038887337	0	178.346584484561	Contig10	320217	321006	678
	A0046	165.889024163848	43.0854851571042	66.6261579626254	0	0	0	Contig10	321962	322769	630
	A0047	38.6216131645322	27.5852191554631	0	126.380868969579	0	0	Contig10	323751	324078	246
	A0048	0	11.905199846042	0	0	0	0	Contig10	326745	327383	570
	A0049	0	0	194.326294057657	0	0	0	Contig10	328808	329023	216
	A0050	44.9215926169027	8.02123393882259	148.845672044163	0	0	0	Contig10	329714	330559	846
	A0051	71.976642715719	92.5358715305988	127.195392474103	0	0	0	Contig10	333194	334239	660
	A0052	127.958475939056	137.090180045332	0	209.358207181929	0	0	Contig10	334916	335282	297
	A0053	87.450911070775	120.460897850484	55.1932669512873	0	0	0	Contig10	337981	340388	1521
	A0054	65.9785891560758	0	1384.57484516081	0	0	0	Contig10	341690	342462	576
	A0055	25.958789176161	0	0	0	0	0	Contig10	343532	344263	732
	A0056	0	0	0	0	0	0	Contig10	346143	347810	1290
	A0057	310.487478381533	288.292584507094	411.514505063274	711.202144985669	0	0	Contig10	349243	350481	612
	A0058	123.848077968947	151.641651670255	0	0	1752.93133943237	0	Contig10	350898	351911	537
	A0059	32.8751447698094	54.7886359696741	0	0	0	139.468263299345	Contig10	352619	353537	867
	A0060	181.315206841124	103.602502477006	53.4026456952341	0	0	0	Contig10	355773	357035	786
	A0061	54.9185944420515	0	0	0	0	0	Contig10	363148	363730	519
	A0062	34.0534653708778	76.0076603073915	0	55.7163	140.580067096054	0	Contig10	364115	366791	2232
	A0063	194.104752614004	342.946563306951	45.1338489424237	200.578669461396	0	0	Contig10	369827	371219	930
	A0064	43.7254555353875	35.6921178816248	0	204.402983343303	0	0	Contig10	371967	373815	1521
	A0065	34.9941688341617	99.9773688728385	0	0	0	0	Contig10	378422	379086	543
	A0066	146.619087013502	174.53610885401	0	223.896971569563	0	124.402247202193	Contig10	382578	383880	972
	A0067	157.365082210765	210.74422087714	0	0	0	0	Contig10	391896	392556	483
	A0068	40.9169545153958	40.9145110988005	36.153729127006	17.8522502248156	0	138.867624783844	Contig10	393058	396989	3483
	A0069	61.1975319708529	65.5648687173325	0	300.383514652332	0	0	Contig10	398837	400069	621
	A0070	436.823762688502	399.747874140805	723.697922697483	580.69830311022	0	955.53795049271	Contig10	403229	404884	1392
	A0071	0	6.93861340720237	0	0	0	0	Contig10	406780	408364	978
	A0072	0	0	0	0	0	0	Contig10	409474	411128	1608
	A0073	202.147166776062	540.096418547388	231.537712068698	146.996188021354	989.045578434652	95.2868276442333	Contig10	431159	432774	1269
	A0074	316.697227949164	90.4795188299189	391.761808820237	248.717550132131	0	0	Contig10	436509	437458	750
	A0075	760.221683016142	2288.47494932816	999.392369439381	631.016423051855	612.362821542532	1038.33632091011	Contig10	447617	451384	2562
	A0076	60.7364546751821	0	191.66429002947	56.7848287972902	0	0	Contig10	451901	453795	1095
	A0077	114.064679557962	119.808684891312	0	65.8679952680432	0	0	Contig10	454460	456730	1416
	A0078	361.939689084759	1878.25786856751	199.878473887876	370.115401982338	0	0	Contig10	459793	462445	1680
	A0079	85.9811478595015	40.9409587465696	379.85954313533	0	0	0	Contig10	462842	463724	663
	A0080	0	74.1635400245237	0	339.778073950999	1714.61590031909	0	Contig10	466557	467102	366
	A0081	39.0021216686162	22.285595770916	0	0	0	0	Contig10	471835	473990	1218
	A0082	40.4983667454174	28.9256773752938	250.487090038515	79.5132832903233	0	0	Contig10	476136	477877	1173
	A0083	339.318458516961	666.478598523956	0	0	0	0	Contig10	479267	479836	336
	A0084	52.9594026670842	30.2607086387689	70.1914373184849	51.9894544590575	0	0	Contig10	487224	490078	1794
	A0085	11.8170607443718	8.44025362219392	0	0	0	0	Contig10	491285	492467	804
	A0086	1418.53966685563	1421.59660661591	1457.44720543243	863.602604625456	2542.15621332032	4618.43342738143	Contig10	495342	496796	864
	A0087	10.1505521778578	0	0	99.6464543798603	0	0	Contig10	500099	501216	936
	A0088	0	0	0	0	0	0	Contig10	501237	501534	261
	A0089	226.662031931807	112.424849440754	0	61.808536315142	831.742106715423	0	Contig10	501932	503621	1509
	A0090	38.7792524019384	0	0	0	0	0	Contig10	505082	506639	735
	A0091	39.7112511535002	85.090456579861	394.744321471354	0	0	0	Contig10	507720	508800	957
	A0092	4.79481041558159	5.13699009253892	10.5915921060949	0	0	0	Contig10	509614	515794	3963
	A0093	129.46742023079	9.48422629244432	43.9984062017338	43.4517033773814	109.634769307615	0	Contig10	522227	527605	2862
	A0094	29.5978717709499	25.368089391566	26.1523236862642	58.1115771336755	0	0	Contig10	535944	537999	1605
	A0095	9.43487272936933	31.4476977065259	0	0	0	480.313740935579	Contig10	540524	544691	3021
	A0096	166.682751552191	166.672797844587	110.459156622247	272.716611986986	550.48194694455	0	Contig10	548633	549962	1140
	A0097	140.938556940727	236.857379135913	0	271.288776322133	0	0	Contig10	550221	551560	1146
	A0098	68.9835546027881	125.417154813749	0	82.0850000436076	0	0	Contig10	553099	555331	1515
	A0099	0	0	0	0	0	0	Contig10	557315	558000	603
	A0100	0	13.3058115926351	0	0	0	0	Contig10	559333	561139	1020
	A0101	0	0	0	0	0	0	Contig10	561647	562033	336
	A0102	107.153197426409	76.5334275816983	0	77.9190319962817	0	0	Contig10	572519	573632	798
	A0103	8.97159285974968	12.8157958682605	0	0	0	0	Contig10	574997	576569	1059
	A0104	21.6915909554222	77.4653414639716	95.8321450147351	0	0	0	Contig10	577201	577638	438
	A0105	233.902993678749	18.5626210964077	0	85.0441017450624	0	94.5048724349606	Contig10	583136	586314	2559
	A0106	89.3585539441624	46.9292110113687	174.167964798564	51.6011514796953	0	33.449234932374	Contig10	588223	592644	3615
	A0107	959.688569542921	301.59839609973	678.375426528549	251.229848618314	0	244.280776324307	Contig10	596359	597718	990
	A0108	52.6731356256405	155.18836389747	116.353373572984	172.361434603002	0	335.187759613394	Contig10	599484	602505	1443
	A0109	0	21.6113500389934	222.794477263556	0	0	0	Contig10	603775	605107	942
	A0110	0	11.689860313943	0	53.5567506744469	0	0	Contig10	606018	607576	1161
	A0111	430.082655239605	390.960883832983	259.10172541021	63.9705633055893	0	0	Contig10	607987	608585	486
	A0112	32.316043668282	18.4652079244732	42.831101547402	10.5747257709239	0	41.128906217868	Contig10	609746	613385	2940
	A0113	2791.55611262181	7384.11878596754	0	1480.46160792935	0	245.023271085171	Contig10	621334	622320	987
	A0114	28.8957324771135	123.831458252626	0	226.932071288441	0	0	Contig10	628693	630860	1644
	A0115	1729.48131575075	3497.25799732665	694.613136206095	2792.92757240573	2967.13673530396	857.581	Contig10	631806	632263	423
	A0116	365.419878402881	74.5710320026804	230.629008332165	284.704155371029	0	0	Contig10	636243	637076	546
	A0117	156.393692814402	111.703109666566	86.3672418034033	0	0	0	Contig10	638357	639138	486
	A0118	43.6393818040186	22.2636611294092	137.711546969993	0	0	0	Contig10	639901	641567	1524
	A0119	29.1694815216335	65.4785991532308	0	68.1791529967465	0	106.069284456607	Contig10	642840	645941	2280
	A0120	65.5235644032753	202.798921515335	0	142.941120765593	1081.98175778756	277.97467650697	Contig10	647095	648177	870
	A0121	0	0	0	0	0	0	Contig10	653601	654246	504
	A0122	0	0	0	0	0	0	Contig10	658119	658583	387
	A0123	69.0348180815616	24.6538198446645	0	0	0	0	Contig10	670475	672291	1101
	A0124	13.5340695704771	38.6664610384269	0	132.861939173147	0	0	Contig10	675955	678509	1404
	A0125	10.5390092495562	18.8185355303492	162.962482870315	0	0	402.392626557511	Contig10	679964	682738	1803
	A0126	6.17945810632515	37.5158980514298	68.2511862056162	0	0	78.6464938409965	Contig10	683142	688917	3075
	A0127	122.664419276085	135.400688389843	0	72.9805017993343	0	141.923690470108	Contig10	689439	691217	852
	A0128	116.432804393075	0	0	228.600689459679	0	296.370059511108	Contig10	695901	696630	408
	A0129	38.465250358198	54.9470762125013	0	83.9128036883034	0	0	Contig10	698942	700059	741
	A0130	74.2259128005853	5.89059367382284	0	0	0	0	Contig10	700179	702383	1152
	A0131	0	83.7773322499249	148.058128805834	54.8319114047908	0	213.26099520376	Contig10	703428	703994	567
	A0132	43.9857261040505	179.522854821268	27.7608991510939	82.2478671071862	415.045912378827	1279.56597122256	Contig10	710053	711926	1512
	A0133	67.382388925354	4.37521851208505	27.0628494625751	0	0	0	Contig10	712774	714925	1551
	A0134	42.2262970598885	135.719278244878	0	103.632312555055	0	0	Contig10	718565	719563	900
	A0135	186.29248702892	57.0249068255791	195.959288125369	0	0	677.417278882532	Contig10	720021	721293	1071
	A0136	89.9140394808351	28.5424349621195	794.469643844555	555.756881210072	0	0	Contig10	729752	731085	951
	A0137	47.0925246021061	25.2266316440294	208.051943080317	96.3125581366679	0	0	Contig10	732496	734688	1614
	A0138	61.7945810632515	11.0340876621852	273.004744822465	50.5523475878315	0	0	Contig10	743238	744048	615
	A0139	148.783932593567	166.992400525018	939.026387392707	347.75943810421	0	0	Contig10	746418	746989	447
	A0140	217.834072134345	95.7455225713427	111.043596604376	356.40742413114	0	0	Contig10	747144	748748	1134
	A0141	156.963640674513	46.1630198111831	0	0	0	0	Contig10	752604	754430	1029
	A0142	19.1937713908584	0	84.7969283160687	0	0	0	Contig10	757747	758931	990
	A0143	47.6236433006261	73.6988561897835	35.0663989276976	25.9730106654272	0	0	Contig10	761251	762724	1197
	A0144	17.9941606789298	38.5566131377495	0	0	0	0	Contig10	762782	764099	1056
	A0145	20.0441283512129	57.2655182467841	22.1384385635306	0	165.493	0	Contig10	764929	767864	1896
	A0146	0	56.7680378759143	0	100.031189724956	0	0	Contig10	768583	770409	1554
	A0147	0	0	0	0	0	0	Contig10	776907	777371	360
	A0148	17.3532727643377	74.3667278054128	0	0	0	0	Contig10	777934	779350	1095
	A0149	69.5189036961579	115.857920452945	34.1255931028081	0	0	0	Contig10	779778	781322	1230
	A0150	224.327203130658	329.873245734079	524.680993955675	215.900651156364	0	167.943033722961	Contig10	787155	788725	720
	A0151	551.335255134172	906.626757506272	1529.43447630804	251.73841106491	423.447651495808	979.101087291757	Contig10	791796	792710	741
	A0152	204.320792225267	36.4836769475479	0	334.29778243566	0	0	Contig10	797555	798042	372
	A0153	31.1505470113932	18.5408850061309	0	16.9889036975499	0	0	Contig10	799420	801589	1830
	A0154	15.8348613974582	0	0	155.448468832582	0	0	Contig10	801992	802629	600
	A0155	0	0	0	0	0	0	Contig10	804251	805963	1713
	A0156	0	7.85958294214028	0	0	0	0	Contig10	808173	814189	4317
	A0157	215.231125790694	36.6017470994817	0	0	0	0	Contig10	814626	816036	927
	A0158	13.2926433556837	45.0973467410404	44.0445745188394	97.8689205661586	109.749811038263	169.176613194169	Contig10	824472	828035	2859
	A0159	129.793945880805	55.6226550183927	172.026555395303	0	0	0	Contig10	837723	838577	732
	A0160	313.70951825153	256.074109895997	923.966530236409	97.7663325991082	0	0	Contig10	842611	843587	636
	A0161	29.7368289154144	74.3376328414826	525.50209097282	145.961003598669	0	0	Contig10	844103	845141	639
	A0162	279.155611262181	226.886331412411	616.646355611533	299.242239900614	158.953753676998	122.511635542586	Contig10	854453	857099	1974
	A0163	38.3875427817168	61.6905810203992	678.375426528549	219.826117541025	633.888302542209	122.140388162154	Contig10	859213	861503	990
	A0164	130.498355235334	22.7335474447032	28.1236043661333	156.229616917168	0	81.0177449115793	Contig10	863153	867286	2985
	A0165	0	58.7529343051421	0	0	1358.33207687616	0	Contig10	868321	869894	924
	A0166	93.1462435144599	26.6116231852703	164.60580202531	0	0	1422.57628565332	Contig10	870320	871127	510
	A0167	0	0	0	0	0	0	Contig10	873857	874642	594
	A0168	0	29.7629996151049	0	0	0	0	Contig10	876129	876584	456
	A0169	29.5978717709499	21.1400744929717	0	0	0	0	Contig10	889846	890303	321
	A0170	132.50930039714	66.2506937039155	0	130.082400696721	0	0	Contig10	894100	894963	717
	A0171	387.624211291945	182.608403888508	36.4361801358108	539.75162789091	0	0	Contig10	895666	897115	1152
	A0172	26.065615469067	18.6171849444277	0	298.529295426083	0	0	Contig10	898559	899632	729
	A0173	0	23.3194636159585	0	0	0	0	Contig10	900703	903439	1746
	A0174	42.6050082442821	20.2868876300267	0	0	0	0	Contig10	905138	906037	669
	A0175	168.323	160.298360131746	413.13464090998	81.6002461063423	205.889	714.088489845662	Contig10	906858	909255	1524
	A0176	14.0131516791665	40.0351853229729	123.818523647357	45.8550055553339	0	0	Contig10	909397	910709	678
	A0177	0	21.074422087714	304.162895046768	96.5518439953925	0	0	Contig10	917302	918670	966
	A0178	71.7050327432069	93.8938402951988	105.596174884161	273.745731277503	0	0	Contig10	920907	921701	795
	A0179	65.6367311811738	105.481304335398	434.968699652373	53.6954987331889	0	0	Contig10	923204	924553	579
	A0180	87.6237389582667	51.4088175169994	27.6511722769789	0	0	119.485162332542	Contig10	925046	929356	3036
	A0181	0	0	0	0	0	0	Contig10	938135	939662	873
	A0182	0	0	0	0	0	0	Contig10	941282	941738	354
	A0183	32.2064977575421	46.0065349982638	0	0	0	0	Contig10	949383	950519	885
	A0184	48.9107687952376	20.3782700067385	36.014139439257	66.6874598166375	0	0	Contig10	952603	955840	2331
	A0185	50.4294948963637	50.4264834243178	89.1177909054225	99.0117635876318	0	0	Contig10	956510	958408	942
	A0186	325.207326204995	26.0497654980573	228.268122770223	188.96486934223	401.503147483549	425.498665094642	Contig10	971695	976339	3126
	A0187	123.709854667642	44.1794525536713	0	0	0	0	Contig10	988647	989414	768
	A0188	0	0	0	0	0	0	Contig10	989579	991919	1719
	A0189	71.976642715719	34.2725450113329	0	549.565293852563	2377.08113453328	610.701940810768	Contig10	995584	995979	396
	A0190	466.010936021292	122.269620040431	84.0329920249329	871.38280827073	942.266395670851	605.200121524184	Contig10	997283	998552	999
	A0191	232.716812869993	209.577160229045	178.805024564234	463.531110469893	334.158370349727	0	Contig10	999722	1001256	939
	A0192	0	19.444022671186	0	0	0	0	Contig10	1001584	1002788	1047
	A0193	133.987288747723	278.398519476673	0	0	0	0	Contig10	1004890	1006226	780
	A0194	34.611718901548	7.06319428804987	21.8446419549591	32.3598165667618	0	0	Contig10	1007682	1012571	3843
	A0195	0	86.4454001559734	89.1177909054225	0	0	0	Contig10	1028565	1029595	942
	A0196	102.160396112633	200.660223211514	0	41.7872228044575	0	0	Contig10	1034118	1035205	744
	A0197	62.9795623762542	32.1305109481246	39.7485601481572	117.763991539835	0	0	Contig10	1037498	1038927	1056
	A0198	0	7.39211755146396	0	33.8667688088414	0	0	Contig10	1039726	1041053	918
	A0199	263.914356624303	376.997995124662	518.20345082042	287.867534875152	0	373.20674160658	Contig10	1042060	1042560	324
	A0200	21.6175582217859	0	0	0	0	0	Contig10	1043198	1044131	879
	A0201	67.8636917033922	59.2425420910183	99.9392369439381	0	0	0	Contig10	1052594	1054070	1260
	A0202	27.6591465457785	29.6330301844712	20.366074486392	0	304.487830915472	0	Contig10	1056018	1059192	2061
	A0203	111.401034956992	136.401284668219	281.236043661333	156.229616917168	0	0	Contig10	1062009	1063398	597
	A0204	17.8925	0	0	0	0	0	Contig10	1064481	1065106	531
	A0205	286.24557141559	0	53.8134352775051	259.080781387637	201.137634460509	0	Contig10	1067080	1068761	1560
	A0206	120.156129845211	30.6502435060701	37.9173256697868	337.015650585544	0	0	Contig10	1069870	1072540	1107
	A0207	0	121.511750494726	0	85.6465393016981	0	0	Contig10	1073992	1075086	726
	A0208	0	27.5852191554631	0	84.2539126463859	0	0	Contig10	1075759	1077594	1476
	A0209	4249.24291842155	5892.57370530984	313.53486100059	1422.40428997134	1171.89434083434	0	Contig10	1082656	1084183	1071
	A0210	0	0	0	215.900651156364	0	0	Contig10	1093206	1093533	288
	A0211	31.0487478381533	36.9605877573198	0	0	0	0	Contig10	1094534	1096420	918
	A0212	199.246600365368	52.4301847524364	0	34.3153352831307	1385.31880688032	0	Contig10	1102690	1104014	906
	A0213	27.6189442978922	26.3021857063718	0	30.1256722543764	0	0	Contig10	1105179	1106369	1032
	A0214	36.9685	61.6105672966374	217.766430694962	40.3238570253131	0	0	Contig10	1110413	1111547	771
	A0215	854.16264799567	1661.29406980245	1683.62365971945	774.017272195429	4773.88908346103	1672.4617466187	Contig10	1112917	1113996	723
	A0216	94.3799685941216	56.175197949039	0	0	0	0	Contig10	1114956	1117327	1812
	A0217	65.0302316117379	78.9605657139949	143.64982722948	106.398678187941	429.534168047082	165.529068145834	Contig10	1118118	1120011	1461
	A0218	131.176366606163	214.152707289749	220.773067805149	306.604475014955	206.295009703086	0	Contig10	1120870	1123133	1521
	A0219	24.2679868160279	25.9998617327353	214.429014132587	158.823467517325	0	0	Contig10	1123338	1125097	783
	A0220	79.5721678264231	215.968700724681	210.927	312.459233834336	0	0	Contig10	1125780	1126700	597
	A0221	0	90.4795188299189	0	103.632312555055	0	0	Contig10	1127849	1128448	600
	A0222	98.9678837341137	100.981605836963	124.924046179923	0	0	0	Contig10	1132219	1133206	672
	A0223	268.712799472018	390.707013129195	169.593856632137	376.844772927472	316.944151271105	244.280776324307	Contig10	1137632	1138883	990
	A0224	53.6774962625701	121.406134023196	0	0	0	0	Contig10	1139283	1141070	1062
	A0225	11.3919866168764	12.2049710651869	75.4936681950611	0	0	0	Contig10	1142550	1145057	1668
	A0226	134.224483781433	75.140493873644	80.1345542505804	59.3541309020932	0	461.699061781337	Contig10	1151758	1155397	2619
	A0227	53.1148390690421	42.6790183159995	87.9968124034675	21.7258516886907	0	0	Contig10	1164150	1165632	1431
	A0228	86.8986296201974	34.4815239443288	0	157.976086211974	0	0	Contig10	1166696	1167794	984
	A0229	23.1165859816908	99.0651666021009	68.0851249253106	0	0	686.482473612104	Contig10	1174785	1176358	1233
	A0230	53.0037201588559	33.1253468519577	87.8127186536694	0	0	421.614310601576	Contig10	1208310	1210508	1434
	A0231	22.5006911509175	36.1596656069836	0	36.8143206234652	0	0	Contig10	1211030	1214149	1689
	A0232	227.725431468462	113.477657395383	70.1914373184849	259.947272295288	0	0	Contig10	1220398	1222640	1794
	A0233	1223.1065355278	1591.1915380434	385.972225438657	2001.1756907183	1442.64234371675	1111.89870602788	Contig10	1225210	1226104	435
	A0234	0	0	0	0	0	0	Contig11	29833	31514	1128
	A0235	20.9041074553903	0	0	205.212500109019	0	0	Contig11	117875	118866	909
	A0236	77.9829015469897	74.2649949356379	191.402095378267	141.767869432359	0	0	Contig11	588684	591429	2193
	A0237	623.548946221151	574.287101381609	942.432182580142	53.6954987331889	541.925232743339	0	Contig11	594098	594989	579
	A0238	0	124.676502324691	0	163.200492212685	0	0	Contig11	596319	596740	381
	A0239	43.9857261040505	0	194.326294057657	0	0	279.905056204935	Contig11	598269	598816	432
	A0240	11.0155557547535	70.8100582147191	0	54.0690326374198	0	0	Contig11	601489	603248	1725
	A0241	72.3053031847406	20.6574243903924	0	0	477.587077257829	0	Contig11	605280	605936	657
	A0242	0	42.6790183159995	0	27.9332378854595	0	0	Contig11	607569	609310	1113
	A0243	21.544029112188	65.397611399176	23.7950564152234	52.8736288546197	0	0	Contig11	614711	617675	1764
	A0244	0	0	0	0	0	0	Contig11	618143	619927	1527
	A0245	0	0	0	0	0	0	Contig11	620293	621372	510
	A0246	0	0	0	0	0	0	Contig11	125511	126930	1146
	A0247	0	52.119538496497	0	0	0	0	Contig11	627244	628035	651
	A0248	51.2455061406414	0	0	0	0	0	Contig11	628936	630559	927
	A0249	43.3831819108443	80.5639551225305	498.327154076623	28.3924143986451	0	0	Contig11	631833	633113	1095
	A0250	238.670374686326	45.8954081021328	81.1101053458048	150.191757326166	0	0	Contig11	635351	636649	1035
	A0251	61.6142466827167	79.213586524248	272.208038368703	0	0	0	Contig11	636978	638130	771
	A0252	0	6.09700261657135	0	27.9332378854595	0	0	Contig11	639477	640757	1113
	A0253	16.207637049599	0	0	0	0	0	Contig11	645416	649789	2931
	A0254	30.1616407570632	14.3618283857014	88.8348772835005	65.798293685749	0	0	Contig11	658190	659532	945
	A0255	71.5699950167602	12.7795930550733	0	175.647987381449	0	0	Contig11	667154	667770	531
	A0256	78.845782891908	84.4725798204637	232.223953064752	602.013433929778	0	334.49234932374	Contig11	687162	688056	723
	A0257	22.3419561163431	27.9257774166416	0	18.2773038015969	0	0	Contig11	132752	134589	1701
	A0258	0	25.9998617327353	0	158.823467517325	0	0	Contig11	697609	698726	783
	A0259	233.629102585449	37.0817700122618	0	0	0	0	Contig11	700012	700377	366
	A0260	34.5739331822231	69.1437370970996	0	45.2542849585392	0	352.020332694416	Contig11	702705	704917	1374
	A0261	0	57.9996915576403	0	0	0	0	Contig11	705005	705491	351
	A0262	0	12.4971711091048	0	0	0	0	Contig11	706306	707617	543
	A0263	24.693740970695	61.7306658683657	0	0	0	0	Contig11	720150	721971	1539
	A0264	55.8056789337734	169.399980188174	184.90960139407	0	0	710.243666846003	Contig11	730805	731724	681
	A0265	13.6900818998198	13.0373946440805	40.3213059716177	14.9326	0	0	Contig11	732914	735638	2082
	A0266	0	0	0	0	0	0	Contig11	740193	741701	1293
	A0267	0	0	0	0	0	0	Contig11	742293	742901	609
	A0268	212.219791924697	209.875172543626	0	0	0	0	Contig11	136171	137312	582
	A0269	0	0	0	0	0	0	Contig11	747213	747968	702
	A0270	12.3951948316698	84.1052278751692	27.3806128613529	0	204.680175967641	236.632063171296	Contig11	752162	754138	1533
	A0271	0	38.246173418444	0	75.0958786630831	0	0	Contig11	754672	756352	1242
	A0272	99.4860401934546	106.585820611161	73.2538909536719	217.031021057706	0	0	Contig11	756903	757822	573
	A0273	872.339669800092	704.331583705955	586.46977368299	744.663323748896	626.296825865057	482.710516089948	Contig11	759440	760157	501
	A0274	60.0780649226056	24.5201948048561	0	0	0	0	Contig11	764482	765696	1107
	A0275	116.219166219877	269.778381832327	128.362322680287	0	0	0	Contig11	766393	766800	327
	A0276	145.680724856615	171.911085776846	83.948959032908	248.717550132131	0	322.450624748085	Contig11	768673	770822	1500
	A0277	0	35.0152936648293	0	0	0	0	Contig11	776184	777534	969
	A0278	119.508387905345	0	0	0	0	0	Contig11	779023	779533	477
	A0279	45.5381634959582	14.7842351029279	18.2895335583678	40.6401225706097	0	0	Contig11	138580	142124	2295
	A0280	13.9514197334433	39.8588188678057	0	0	0	0	Contig11	779907	780798	681
	A0281	92.6015286401064	515.891993328485	0	121.207383105327	0	235.709521014682	Contig11	787519	788103	513
	A0282	116.067046892364	331.600330790279	73.2538909536719	108.515510528853	0	0	Contig11	788301	789025	573
	A0283	19.7319145139666	0	0	0	1629.15217943091	0	Contig11	789862	792607	963
	A0284	41.129510123268	0	121.138469022955	0	1358.33207687616	0	Contig11	802867	805181	693
	A0285	0	86.1709703142084	0	0	0	0	Contig11	806270	807313	945
	A0286	298.067979246272	439.091782556959	164.60580202531	914.402757838718	4306.71170256618	0	Contig11	812400	813013	510
	A0287	435.821873324537	145.265282525099	1797.07251752402	2567.03893484998	0	0	Contig11	814755	815470	327
	A0288	118.549764472949	60.4809617847051	0	0	0	0	Contig11	816232	816847	561
	A0289	49.1349718962031	63.8078412058666	78.9364918033926	102.316810703157	0	227.398183884404	Contig11	817415	820627	2127
	A0290	20.9733263542493	0	0	320.276462642553	0	0	Contig11	150892	153064	1359
	A0291	63.979237969528	45.6967266817772	0	0	0	0	Contig11	824323	825873	891
	A0292	34.2005645733438	68.3970444718609	0	134.296733332684	0	0	Contig11	834061	835725	1389
	A0293	0	0	0	0	0	0	Contig11	837727	838854	888
	A0294	173.316890917453	303.849130398981	0	206.233457821004	0	0	Contig11	842203	843074	603
	A0295	0	7.00305873296586	0	64.1686145851732	0	0	Contig11	853648	854758	969
	A0296	61.3571380527441	43.8239100144913	0	123.555663254909	311.748345512562	300.345216792181	Contig11	856383	859661	2013
	A0297	163.552559034779	74.3376328414826	32.8438806858012	97.3073357324457	0	0	Contig11	866834	868278	1278
	A0298	22.2243668736255	87.3047988709743	49.0929584987766	163.629967192192	0	0	Contig11	871690	874554	1710
	A0299	131.957178312152	62.8329991874437	0	719.66883718788	0	0	Contig11	875107	875906	432
	A0300	360.794310321832	715.818978084801	88.5537542541224	196.770213712129	0	0	Contig11	876891	877475	474
	A0301	16.9810846085342	18.1929327406003	0	250.05115629906	0	0	Contig11	154760	157094	1119
	A0302	541.718942544622	1071.46798614378	184.098594370412	409.074917980479	0	0	Contig11	877667	878163	456
	A0303	0	244.539240080862	0	0	0	0	Contig11	882715	882936	222
	A0304	223.17589889035	189.764091505702	234.756596848177	278.207550483368	0	541.024538167929	Contig11	884369	885403	894
	A0305	303.68227337591	139.437614635149	670.825015103146	425.886215979677	0	552.141480733023	Contig11	886123	886747	438
	A0306	266.879686474014	101.662380707774	0	116.440800623657	293.796544717597	0	Contig11	886777	887981	1068
	A0307	0	8.69995373364604	0	0	0	0	Contig11	889773	891192	780
	A0308	246.195724907477	119.893355339998	0	109.857575146701	0	284.850375219157	Contig11	900871	901923	849
	A0309	133.815730119365	0	98.5316420574037	0	0	0	Contig11	901983	902491	426
	A0310	110.844029782207	11.3099398537399	0	259.080781387637	0	0	Contig11	904545	905623	600
	A0311	0	68.9630478886577	0	0	0	0	Contig11	907400	907961	492
	A0312	0	0	0	0	0	0	Contig11	160299	161163	354
	A0313	318.022320953135	861.259018150901	117.083624871559	0	0	0	Contig11	910908	912213	717
	A0314	117.919180619369	78.2070309035203	334.902762099367	82.6853557620117	0	0	Contig11	924647	926232	1128
	A0315	21.6915909554222	68.169500488295	19.166429002947	127.765864793903	0	331.284888439814	Contig11	939666	942507	2190
	A0316	29.1886846036096	36.4836769475479	96.7153905909078	0	0	92.8717237177665	Contig11	942971	944693	1302
	A0317	32.316043668282	161.570569339141	0	0	0	0	Contig11	952977	953341	294
	A0318	77.5585048038768	46.1630198111831	0	42.2989030836958	0	82.2578124357361	Contig11	953869	956026	1470
	A0319	21.0197275187498	20.0175926614865	0	0	0	0	Contig11	957187	958604	1356
	A0320	109.964315260126	15.7082497968609	0	0	0	0	Contig11	959179	959610	432
	A0321	167.311743067483	145.108662274398	316.788524652483	234.63919823786	0	152.099351296267	Contig11	961147	962129	795
	A0322	33.6400697366335	13.7298207632654	10.6157004341057	157.256923452283	0	0	Contig11	972254	979600	3954
	A0323	155.174588304713	55.4161863657632	31.161454726395	23.0806932193886	0	0	Contig11	165691	167372	1347
	A0324	175.942904416202	326.731595774707	466.383105738378	115.147013950061	4648.51421864287	0	Contig11	981526	982245	270
	A0325	110.87867936951	158.38865440686	61.2319176024128	113.383274130257	0	352.790617886308	Contig11	983123	985669	1371
	A0326	148.61196780786	483.143061713159	113.199782946208	67.0759304563461	0	326.102978102837	Contig11	988464	990823	1854
	A0327	244.868990682343	116.597318079792	72.1210988255223	53.4187178118839	0	0	Contig11	991345	992275	582
	A0328	62.712322366171	246.355125527007	277.05927073567	0	0	0	Contig11	993086	993388	303
	A0329	119.508387905345	42.6790183159995	0	0	0	0	Contig11	993434	994057	477
	A0330	0	0	0	0	0	0	Contig11	994772	996256	726
	A0331	34.5174090407808	61.6345496116613	76.2479191942852	84.7130620341046	0	0	Contig11	1000603	1002610	1101
	A0332	50.269401261772	35.9045709642535	111.043596604376	109.663822809582	0	0	Contig11	1003969	1005268	1134
	A0333	0	0	0	0	0	0	Contig11	1006196	1006597	402
	A0334	25.7477421096881	6.13004870121402	0	0	0	0	Contig11	167688	168959	1107
	A0335	41.3083340803257	0	0	22.5287635989249	0	0	Contig11	1009982	1011636	1380
	A0336	19.9494316818371	53.432786710582	22.0338475151989	65.2801968850738	0	0	Contig11	1016365	1019521	1905
	A0337	79.4225023070003	198.544398686342	87.7209603269676	162.433091779083	0	0	Contig11	1019614	1021072	957
	A0338	32.1287042846978	6.55648687173325	0	0	0	0	Contig11	1025322	1028450	2070
	A0339	114.382745986154	61.2728118487035	63.1670120638886	163.753089816113	236.098351962674	90.9849392630038	Contig11	1029030	1030778	1329
	A0340	8.20459139764673	23.4402898523106	0	0	0	208.841078204719	Contig11	1039025	1041377	1158
	A0341	0	62.8329991874437	0	0	0	0	Contig11	1041993	1042424	432
	A0342	14.1593395506333	0	0	30.8889158137272	0	0	Contig11	1043796	1046422	2013
	A0343	511.833903756224	91.3934533635544	529.980801975429	104.679103590964	0	0	Contig11	1051716	1053271	1188
	A0344	112.783913087309	99.8883576826027	179.378117591684	132.861939173147	0	172.249265356883	Contig11	1055586	1058873	2106
	A0345	246.868663212043	5.03783512416029	0	69.2420796581657	0	89.7691048853245	Contig11	60254	61875	1347
	A0346	114.125127188888	183.404430060646	0	0	0	0	Contig11	172691	173469	333
	A0347	184.260205352241	139.831983646238	152.634470968924	282.633579695604	1140.99894457598	0	Contig11	1061970	1064033	1650
	A0348	0	14.6882335762855	0	0	0	0	Contig11	1067813	1069578	924
	A0349	128.771426866242	57.4838112007108	17.7782632428861	79.0081163062679	265.798144649211	0	Contig11	1071758	1074617	2361
	A0350	29.487637611654	33.6981448156122	0	19.2983822262672	0	0	Contig11	1075051	1077803	1611
	A0351	93.4603961064143	82.0113682480293	82.5804824663232	61.1657831269294	0	0	Contig11	1082089	1088865	3558
	A0352	0	7.9367998973613	0	0	0	0	Contig11	1096072	1097607	855
	A0353	0	0	0	0	0	0	Contig11	1108486	1110749	1542
	A0354	386.578775900388	276.111207696935	591.189852344422	243.268339331114	0	189.231587293477	Contig11	1119526	1120493	639
	A0355	180.234194767817	0	113.75197700936	0	0	0	Contig11	1122467	1122835	369
	A0356	83.3413757760957	148.814998075524	0	136.358305993493	0	0	Contig11	1127560	1127947	228
	A0357	150.808203785316	161.570569339141	866.14005351413	345.441041850182	0	767.739582733537	Contig11	178237	179010	630
	A0358	52.7828713248606	18.8498997562331	0	0	0	0	Contig11	1130304	1131771	720
	A0359	84.5778947045245	67.1213047699695	0	0	0	0	Contig11	1131891	1133021	1011
	A0360	0	17.5688386077512	0	0	0	0	Contig11	1141433	1143950	1545
	A0361	25.2348388804115	27.0357127977845	55.7430006858619	0	0	481.748941356701	Contig11	1144205	1145094	753
	A0362	0	0	0	0	0	0	Contig11	1150818	1151544	552
	A0363	0	0	0	0	0	0	Contig11	1151969	1160386	4404
	A0364	0	0	0	0	0	0	Contig11	1161068	1161871	573
	A0365	25.4375283493304	0	0	0	0	0	Contig11	1170606	1171352	747
	A0366	1263.23	800.59124807372	707.435048030124	873.306004677427	0	0	Contig11	179592	180438	534
	A0367	66.5729908601846	0	84.0329920249329	0	0	0	Contig11	185264	186768	999
	A0368	102.007346830068	88.1073966134041	52.4025961503795	116.440800623657	0	90.5760181876644	Contig11	187177	193547	4005
	A0369	28.4033388295214	101.434438150133	0	108.434407755663	0	0	Contig11	198130	202722	2007
	A0370	173.532727643377	30.9861365855887	191.66429002947	851.772431959353	0	0	Contig11	209224	209859	438
	A0371	18.5203057280213	132.279998289355	163.643194995922	0	0	0	Contig11	210624	211191	513
	A0372	44.231456417481	107.412836599764	117.247149487302	0	0	0	Contig11	217090	218720	1074
	A0373	70.3771617664808	113.099398537399	272.05681168072	949.962865088001	3195.85352531697	671.772134891845	Contig11	219639	220753	1080
	A0374	1607.12026123456	371.371159376533	626.484768902298	1392.07584029178	0	0	Contig11	83740	84175	402
	A0375	0	0	0	0	0	0	Contig11	228423	229097	675
	A0376	62.712322366171	119.444909346428	0	34.2020833515032	0	0	Contig11	229989	231258	909
	A0377	0	0	0	0	0	0	Contig11	241320	244008	1596
	A0378	0	0	0	0	0	0	Contig11	245372	247961	1947
	A0379	171.347380793391	42.2012681109696	313.242384451149	193.343866707192	0	75.1983733087886	Contig11	253290	255916	1608
	A0380	329.36511706713	301.59839609973	1231.25139914932	773.787933744408	1673.46511871143	429.934166330781	Contig11	260634	261916	1125
	A0381	44.1903108766275	147.292239955682	0	192.804302428009	0	749.885173832757	Contig11	265806	267331	645
	A0382	19.2521111215297	130.631524146539	0	188.995098884598	317.907507353995	0	Contig11	268663	269971	987
	A0383	475.045841923746	56.5496992686993	466.383105738378	777.24234416291	2614.78924798661	335.886067445922	Contig11	273775	274306	360
	A0384	62.2719268439367	6.35389879423588	0	0	0	0	Contig11	280915	282833	1068
	A0385	116.934361088922	41.759777921501	0	31.8868654015553	0	0	Contig11	85636	86705	975
	A0386	0	33.9298195612196	0	103.632312555055	0	201.531640467553	Contig11	284018	285315	600
	A0387	118.549764472949	30.2404808923526	37.4104095512068	0	0	0	Contig11	286102	288056	1122
	A0388	19.4292777882923	13.8772268144047	0	0	0	0	Contig11	290037	292883	2445
	A0389	85.2646382940056	34.7998149345842	0	39.8585817519441	0	155.024338821195	Contig11	296328	298027	1560
	A0390	105.215025896732	0	0	68.8586794385745	0	0	Contig11	298338	299398	903
	A0391	0	20.3782700067385	126.049488037399	93.3624437432925	0	0	Contig11	305682	306212	333
	A0392	29.460207251085	73.6461199778409	65.0767124286108	0	486.472418230067	0	Contig11	312037	313946	1290
	A0393	0	9.19507305182102	0	0	0	0	Contig11	315050	315787	738
	A0394	15.6780805915428	55.9898012561379	0	205.212500109019	0	0	Contig11	321864	322675	606
	A0395	28.4033388295214	71.0041067050933	41.8280812321415	15.4906296793804	0	0	Contig11	324145	329009	2007
	A0396	191.761624262796	132.813972594376	154.034787216345	171.135928989999	0	0	Contig11	93504	96455	1635
	A0397	0	0	98.1859169975532	0	0	0	Contig11	331465	333458	1710
	A0398	59.4337961298699	0	0	0	0	0	Contig11	333759	335159	1119
	A0399	50.7027581692011	83.5709841409349	51.6927087641059	216.96420116206	0	0	Contig11	338416	341995	2436
	A0400	217.341234867073	162.626586132207	182.895335583678	67.7335376176828	0	0	Contig11	347219	349082	918
	A0401	228.725775741063	138.232598212376	0	172.720520925091	0	0	Contig11	355666	356292	540
	A0402	0	0	0	0	0	0	Contig11	359719	360548	597
	A0403	0	0	0	0	0	0	Contig11	361384	362108	564
	A0404	575.813141725752	87.2392054833928	1426.13015804297	199.841925037296	1152.52418644038	444.146866044195	Contig11	401421	402720	1089
	A0405	200.253516501813	153.624475765085	229.368740527071	266.968486675785	489.890257234026	0	Contig11	404515	406477	1281
	A0406	575.813141725752	771.13226275499	545.123110603299	269.174837805337	0	0	Contig11	408470	409616	924
	A0407	124.038080434922	244.346142133862	132.578899293917	274.956230405072	66.0717434740774	0	Contig11	97903	108148	4749
	A0408	215.929928147157	128.522043792498	0	1059.87592385851	0	0	Contig11	414593	415149	264
	A0409	24.5978429475079	70.2753544310049	54.3358958141799	100.613895684519	0	0	Contig11	419972	421692	1545
	A0410	0	36.6808860121293	0	0	0	0	Contig11	422527	423355	555
	A0411	91.1358929350112	65.0931790143301	0	149.11124108641	0	0	Contig11	425615	426132	417
	A0412	0	127.599321426809	0	0	0	0	Contig11	428051	429042	585
	A0413	0	67.0928635391348	0	0	0	0	Contig11	436248	437143	708
	A0414	0	50.2663993499549	0	0	0	0	Contig11	437187	438507	945
	A0415	34.5739331822231	93.8379289174923	0	45.2542849585392	0	88.0050831736041	Contig11	442663	444746	1374
	A0416	39.8361293017816	85.3580366319989	0	0	0	0	Contig11	449174	449857	477
	A0417	0	0	0	0	0	0	Contig11	453186	453572	387
	A0418	36.9685	13.202264420708	0	80.6477140506262	0	0	Contig11	108934	110924	1542
	A0419	0	0	0	0	0	0	Contig11	454347	457242	1239
	A0420	0	0	0	0	0	0	Contig11	459154	460649	1233
	A0421	535.706753744854	427.639516857825	696.09418766922	1933.43866707192	0	0	Contig11	473982	476158	1206
	A0422	31.201697334893	44.571191541832	0	0	0	992.766701810608	Contig11	485461	486069	609
	A0423	0	85.8206818169962	75.8346513395736	0	0	0	Contig11	486444	487949	1107
	A0424	4.43553540545047	41.1846549295849	0	0	0	338.708639441266	Contig11	488361	490795	2142
	A0425	0	29.2498444493272	0	89.3382004784954	0	0	Contig11	491078	492064	696
	A0426	0	247.334668769659	0	61.808536315142	0	80.1318649970391	Contig11	493972	495872	1509
	A0427	37.5901754242331	295.333740987866	0	276.762852520918	0	0	Contig11	498552	499835	1011
	A0428	65.8642415145574	156.810257937468	96.9947533598013	107.763236625707	0	0	Contig11	500809	503264	1731
	A0429	0	23.0815099055915	0	0	0	0	Contig11	113365	114361	588
	A0430	107.35499252514	142.401179756531	33.8777074386231	225.833126633291	0	97.5940147542632	Contig11	507139	508646	1239
	A0431	126.341979235039	120.318509082339	260.479926077285	165.370711524023	0	428.79072439905	Contig11	509235	511391	1128
	A0432	174.729505075401	109.199419277488	0	0	0	0	Contig11	511667	512101	435
	A0433	0	139.628887083208	0	0	0	0	Contig11	512278	512658	243
	A0434	37.171036144268	106.196618344975	65.6877613716025	24.3268339331114	0	0	Contig11	513135	515418	1278
	A0435	54.6029703360627	11.142797885458	68.9236116854745	25.525200136713	0	297.830010543182	Contig11	524254	526178	1218
	A0436	119.508387905345	256.074109895997	0	97.7663325991082	0	0	Contig11	527291	528336	636
	A0437	0	0	78.1647663248678	115.790293357603	0	450.350034564365	Contig11	532314	532915	537
	A0438	329.892945780379	2120.61372257622	777.30517623063	143.933767437576	0	279.905056204935	Contig11	537602	538220	432
	A0439	0	109.917574026116	0	0	0	0	Contig11	538924	540225	1173
	A0440	0	0	0	0	0	0	Contig11	114537	116593	1260
	A0441	25.6435002387987	0	396.520049413196	0	423.447651495808	0	Contig11	543493	544841	741
	A0442	0	24.8115682348955	51.1571962418696	94.7278908181487	0	0	Contig11	549412	551282	1641
	A0443	92.8428355551294	0	0	0	0	0	Contig11	552128	553315	921
	A0444	89.6312909290086	64.0185274739992	0	0	0	0	Contig11	555432	555749	318
	A0445	17.6432996071958	37.8048128815817	38.9735185853798	115.467757721509	0	336.82168323268	Contig11	556049	557234	1077
	A0446	280.759953855642	585.550077534049	248.076120073605	477.737611069401	0	0	Contig11	557868	559402	846
	A0447	7.50467364808445	32.1609664087389	33.155197090406	0	0	0	Contig11	574623	577770	1266
	A0448	0	72.7067562026134	0	0	0	0	Contig11	578090	579265	840
	A0449	31.8288671305692	26.5224720188204	70.3090109153333	34.7176926482595	0	0	Contig11	579514	581757	1791
	A0450	65.580098971354	128.810358989962	48.288155900436	35.7661130474736	0	34.7768145759367	Contig11	581893	587898	3477
	A0451	20.6991652254355	0	0	0	0	0	Contig12	10732	12421	1377
	A0452	17.4009465906134	41.4283511126002	0	56.9408310742059	0	0	Contig12	35762	38132	1638
	A0453	166.682751552191	59.5259992302098	0	0	0	424.277137826428	Contig12	39602	41113	570
	A0454	55.1737330921888	70.9334206854765	97.5016945794518	216.652918233564	0	0	Contig12	41640	43606	861
	A0455	68.5986775341149	163.320431100937	0	0	0	291.020419447731	Contig12	45887	46918	831
	A0456	168.245402347993	63.6184116772867	0	129.540390693818	326.848655998327	0	Contig12	48045	49324	960
	A0457	77.2432263290643	510.326554376067	0	0	0	0	Contig12	52951	53654	492
	A0458	49.8299834185747	59.3178663657685	73.3819571965979	18.1175371599746	731.409579856395	0	Contig12	54388	56592	1716
	A0459	6.75260613964102	24.1150103491255	0	0	0	85.940998067187	Contig12	57588	59503	1407
	A0460	1033.07651897856	556.424848419287	1047.49146743379	443.346791679378	1118.62641625096	215.541861462624	Contig12	59845	60788	561
	A0461	46.6493461790912	51.8295116046998	114.496670803202	67.8443944713942	0	0	Contig12	62277	64631	1833
	A0462	24.2990200472504	17.3554064251763	35.7838700055021	26.5044277634411	0	0	Contig12	65411	66817	1173
	A0463	0	0	0	0	0	0	Contig12	70069	71517	936
	A0464	0	0	0	0	0	0	Contig12	72707	74069	999
	A0465	34.9700182690588	40.5877758726344	251.05508797511	57.2159075528252	0	0	Contig12	74462	81174	4347
	A0466	0	0	0	0	0	0	Contig12	92786	93267	336
	A0467	68.2905073744828	54.8730235491422	0	0	0	0	Contig12	96122	97861	1113
	A0468	0	0	0	0	0	0	Contig12	103393	103762	315
	A0469	22.7294661207534	32.4687268528417	0	99.1696770861767	0	0	Contig12	104555	106849	1254
	A0470	89.0313492226565	45.4214451957424	0	83.2388052651041	0	323.745607176793	Contig12	115845	117111	747
	A0471	42.9419970100561	69.0098024973957	142.286371242217	0	0	0	Contig12	132962	134202	885
	A0472	238.779655993417	80.7852846695704	0	0	0	0	Contig12	134580	135628	756
	A0473	93.8362156886411	140.745918179874	41.4562760656336	61.4117407733657	0	0	Contig12	138383	141845	2025
	A0474	17.2587045203904	18.4903648834984	0	0	0	0	Contig12	141952	143379	1101
	A0475	0	0	0	0	0	0	Contig12	144097	145527	702
	A0476	0	0	0	0	0	0	Contig12	146682	148181	945
	A0477	39.9274442113559	85.5536997532184	8.01804766312397	65.3269592037594	0	0	Contig12	156002	165131	5235
	A0478	22.1466592971443	71.1814396389222	0	90.587685799873	365.704789928197	775.121694105975	Contig12	168648	170542	1716
	A0479	160.197041375063	70.4120769104427	217.766430694962	0	0	0	Contig12	171585	173218	771
	A0480	0	0	199.878473887876	0	0	0	Contig12	173681	174290	420
	A0481	36.4718	82.4909240771813	161.130439602511	19.8910388781295	0	0	Contig12	194083	196707	1563
	A0482	57.7312655115663	176.717810214685	36.4361801358108	80.9627441836365	817.121639995816	314.893188230552	Contig12	201094	202575	1152
	A0483	174.930574701494	124.942948902074	64.4027303666344	11.9254674977048	0	0	Contig12	203858	208482	2607
	A0484	31.5645077690196	97.6938326236666	46.4833660204363	34.4293397192873	0	669.540333779247	Contig12	212308	213210	903
	A0485	56.1519907711283	8.02123393882259	0	0	0	0	Contig12	213307	214887	846
	A0486	0	35.3435620429371	0	0	0	0	Contig12	214926	215527	384
	A0487	0	0	0	0	0	0	Contig12	216443	217947	1269
	A0488	0	0	0	0	0	0	Contig12	219357	220982	1626
	A0489	0	0	0	0	0	0	Contig12	224149	224667	519
	A0490	24.3613252268587	34.7998149345842	0	79.7171635038882	0	0	Contig12	225309	226193	780
	A0491	114.930445626713	0	0	0	0	0	Contig12	228388	229201	744
	A0492	1916.8516428502	247.502838904556	348.818389333413	1019.09891847768	869.182021491395	111.651878375376	Contig12	230431	233797	2166
	A0493	0	30.6710233321759	0	70.2591949525794	0	0	Contig12	234503	235634	885
	A0494	7.81968464072009	5.58515548332833	172.734483606807	0	0	0	Contig12	243089	244361	1215
	A0495	33.5382843516512	147.148990532773	63.5014818705809	141.102997427457	316.464659362979	0	Contig12	246680	250283	1983
	A0496	107.128026367582	57.3865869957202	118.321295324747	241.005378035011	0	170.428448598354	Contig12	251807	253296	1419
	A0497	17.4970844170809	99.9773688728385	0	0	288.926988727802	0	Contig12	257478	258866	1086
	A0498	66.5330310817571	152.066418201544	529.090077938496	348.343907748083	0	0	Contig12	269865	271002	714
	A0499	64.1087505969967	0	0	0	0	1468.65163093764	Contig12	274146	274921	741
	A0500	0	0	181.707703534433	0	0	261.729403204615	Contig12	276563	277404	462
	A0501	28.7036762491689	54.6704041268392	0	93.9265672704423	0	0	Contig12	279518	281402	993
	A0502	0	0	210.715258616737	0	0	0	Contig12	284872	287970	996
	A0503	0	33.4048856439574	0	65.5900712373764	0	0	Contig12	288524	291533	1422
	A0504	63.979237969528	11.4241816704443	35.3320534650286	104.679103590964	0	610.701940810768	Contig12	292912	294394	1188
	A0505	331.778048327695	75.3995990249324	0	0	498.055094854593	575.804687050153	Contig12	306749	307583	630
	A0506	10.5565742649721	18.8498997562331	69.9574658607567	17.2720520925091	0	0	Contig12	309639	312737	1800
	A0507	426.755129860575	0	99.2304480294421	220.494282032031	0	0	Contig12	314245	315138	423
	A0508	128.143387031454	169.975974680483	0	0	0	0	Contig12	317884	318469	519
	A0509	70.0313280477266	161.173590053295	0	178.237392600831	0	0	Contig12	319358	321577	1221
	A0510	0	0	0	0	0	0	Contig12	326833	329459	1266
	A0511	17.0267326854389	36.4836769475479	0	222.86518829044	0	650.102066024366	Contig12	332800	333482	558
	A0512	29.0844393014538	43.8548688206239	0	52.8736288546197	0	82.2578124357361	Contig12	336824	344126	2940
	A0513	31.0487478381533	18.4802938786599	45.7238338959194	0	0	0	Contig12	344657	346986	1836
	A0514	26.8387481312851	134.18572707827	0	87.8239936907243	0	0	Contig12	349321	350190	708
	A0515	15.2502677985151	39.9387924209112	67.3747664790594	0	0	0	Contig12	350941	353360	1869
	A0516	28.531281797222	45.8511075151616	126.049488037399	186.724887486585	0	0	Contig12	354776	356565	1332
	A0517	84.0789100749992	20.0175926614865	123.818523647357	275.130033332004	0	0	Contig12	361204	361630	339
	A0518	77.717111153169	27.7544536288095	85.8373814242413	0	0	0	Contig12	362028	362516	489
	A0519	29.4945031850211	10.5331220989428	48.8643533369662	0	0	0	Contig12	364536	369012	2577
	A0520	0	0	0	0	0	0	Contig12	372730	373625	792
	A0521	13.9514197334433	9.96470471695142	0	0	0	0	Contig12	380389	381378	681
	A0522	79.4580858653816	72.9673538950959	50.1487210471374	0	374.880178922812	0	Contig12	381522	382561	837
	A0523	68.0404200672032	61.8512335751398	0	80.9627441836365	0	0	Contig12	384292	386490	1536
	A0524	24.9367896022964	41.5588341082304	0	0	0	0	Contig12	387798	389223	1143
	A0525	393.634972592181	523.963315258005	158.095968046908	117.098658254299	590.912824403754	910.877471039789	Contig12	390328	391189	531
	A0526	96.2930760656241	106.985917535377	70.9028370210372	157.549123816806	0	0	Contig12	392414	395245	1776
	A0527	53.8077814476735	131.766289558134	203.759609303175	100.613895684519	0	0	Contig12	400798	402308	1236
	A0528	0	4.73219240742253	0	0	0	0	Contig12	403442	405150	1434
	A0529	89.9343040829268	178.940224866472	141.901553470095	42.0415061075272	0	81.7572577961677	Contig12	405681	407491	1479
	A0530	107.462133236243	139.963327531312	83.7813962404271	82.7403693054329	0	80.451752681658	Contig12	408298	410428	1503
	A0531	48.1668787755382	43.0035735883645	0	0	0	0	Contig12	415567	416554	789
	A0532	37.8145943819897	81.0264347730617	0	0	0	0	Contig12	420236	421421	1005
	A0533	0	62.8329991874437	0	0	0	0	Contig12	421941	422719	432
	A0534	0	7.22679862858777	134.103768423176	0	0	0	Contig12	422825	424249	939
	A0535	334.720647425945	257.462045450989	455.007908037442	0	0	0	Contig12	425535	425941	369
	A0536	47.0342417746283	0	0	128.257812568137	0	0	Contig12	430893	432502	1212
	A0537	0	0	0	0	0	0	Contig12	434876	435148	273
	A0538	22.6212305677974	94.2494987811655	0	123.371800660779	0	0	Contig12	439132	442210	2520
	A0539	277.110074455518	523.084718235468	0	323.850976734546	653.697311996653	0	Contig12	442902	443806	480
	A0540	33.8713612779854	0	149.641638204827	0	0	0	Contig12	444253	444917	561
	A0541	0	75.3995990249324	139.914931721513	0	0	0	Contig12	446156	447367	900
	A0542	122.198287311574	72.7327321783914	224.94362013105	0	0	0	Contig12	450160	451404	933
	A0543	38.0989146405009	108.847541449526	0	62.3352255970254	0	0	Contig12	456569	459730	1995
	A0544	62.5883849701905	22.3516597899997	55.3023445539578	61.4420825425225	0	0	Contig12	460699	462503	1518
	A0545	107.35499252514	191.693895826099	355.715928105542	614.76795583507	0	0	Contig12	467687	468190	354
	A0546	0	21.961048259689	0	0	0	0	Contig12	474354	476110	927
	A0547	16.3245993788229	81.6181226558546	72.1210988255223	0	0	0	Contig12	480899	481585	582
	A0548	221.616570348173	183.818435546111	94.7505180958329	70.1798956354772	0	727.87951410403	Contig12	485947	487929	1329
	A0549	0	48.4711708017422	0	0	0	0	Contig12	489509	489962	420
	A0550	76.0834181259252	40.756540013477	252.098976074799	31.1208145810975	0	0	Contig12	494442	495885	999
	A0551	13.1137568508971	126.446532526284	144.839473831794	21.4559653323095	433.091386830081	0	Contig12	497269	499030	1449
	A0552	13.0328077345335	27.9257774166416	403.047128415882	0	0	0	Contig12	499648	500762	729
	A0553	0	65.651365905614	0	54.6872361768098	0	0	Contig12	501343	502937	1137
	A0554	87.0645300203887	112.710740810466	120.201831375871	71.2249570825118	0	138.509718534401	Contig12	504488	507829	1746
	A0555	114.579315466412	117.845972426812	222.729992610224	104.982082183123	302.725238551272	0	Contig12	508398	512371	2073
	A0556	274.976635045681	101.586286111436	209.453490601068	186.165830937224	0	0	Contig12	514141	517316	2004
	A0557	47.1743636468466	8.98505648757883	97.2596347617272	61.7471574310157	0	0	Contig12	518912	522281	3021
	A0558	22.7605810641083	51.0921307561144	71.8249136147399	21.2797356375882	214.767084023541	0	Contig12	522767	526604	2922
	A0559	20.1717979585455	86.4454001559734	0	0	0	0	Contig12	528024	528653	471
	A0560	307.343301385264	95.4425304113068	118.07167233883	87.4534283165018	0	0	Contig12	529314	531371	711
	A0561	0	21.961048259689	0	0	0	0	Contig12	532369	533910	618
	A0562	18.6842022388887	0	0	0	0	0	Contig12	534528	535696	1017
	A0563	0	0	0	0	0	0	Contig12	535732	535935	204
	A0564	168.700702539506	153.355116660879	203.266244631738	0	506.496706631789	0	Contig12	537115	538932	1239
	A0565	0	18.6171849444277	57.5781612022689	0	0	0	Contig12	543588	544654	729
	A0566	8.35612738652147	53.7147539227751	0	27.3436180884049	1103.86881181493	0	Contig12	545762	547077	1137
	A0567	78.4610249423604	0	94.5371160280495	23.3406109358231	0	0	Contig12	549404	551111	1332
	A0568	161.58021834141	115.407549527958	0	105.747257709239	0	0	Contig12	552961	553346	294
	A0569	214.709985050281	153.355116660879	0	175.647987381449	0	0	Contig12	553652	554136	354
	A0570	54.3686228238908	77.6648230299733	180.147980757313	0	0	0	Contig12	558338	559191	699
	A0571	0	0	333.130789813127	61.6859003303897	0	0	Contig12	562425	563057	504
	A0572	236.341214887436	78.7757004738099	69.609418766922	0	0	0	Contig12	565107	565841	603
	A0573	289.934081925291	525.673260807627	886.784778516634	437.883010796006	2946.2414061821	5393.10023786411	Contig12	566747	567475	426
	A0574	33.0466672642606	35.4050291073596	0	108.13806527484	0	0	Contig12	574397	578058	1725
	A0575	70.3771617664808	70.3729590899369	0	122.823481546731	0	238.852314628211	Contig12	584175	588478	2025
	A0576	108.272556563817	85.0662142845391	119.585411727789	177.149252230863	1430.31206727473	137.799412285507	Contig12	621628	624592	1755
	A0577	280.617796916981	572.655182467841	177.107508508245	1967.70213712129	0	0	Contig12	653798	654034	237
	A0578	0	51.9997234654706	1286.57408479552	952.940805103951	0	0	Contig12	654449	654709	261
	A0579	0	0	0	0	0	1060.69284456607	Contig12	655378	655783	342
	A0580	38.6216131645322	955.138213257909	127.97097413553	363.344998287539	0	307.212866566392	Contig12	657778	661083	1968
	A0581	149.916	107.076353644874	413.949502134655	245.283580011964	0	476.997965603677	Contig12	680401	680907	507
	A0582	161.947446110368	347.009518239746	0	117.763991539835	0	0	Contig12	749443	750047	528
	A0583	46.7449782950795	100.16182896301	103.258252192999	0	1157.84025741105	148.731837983434	Contig12	750447	751778	813
	A0584	31.0487478381533	22.1763526543919	137.171501687758	0	0	0	Contig12	752501	753112	612
	A0585	191.937713908584	274.180360090663	260.913625587904	362.350743199492	0	375.816578960473	Contig12	766831	768840	1287
	A0586	338.455052770099	207.205004954013	640.831748342809	474.651813229258	0	0	Contig12	769921	770445	393
	A0587	164.010894868864	142.245852661093	172.521494107908	76.6700216190293	128.966177459266	298.197248533988	Contig12	772248	775677	2433
	A0588	294.199610663158	24.7211800081746	152.912493684714	0	0	0	Contig12	780773	782009	549
	A0589	194.392160378003	80.9918966508225	143.135480022009	265.044277634411	1604.98572766442	0	Contig12	784141	786074	1173
	A0590	47.0925246021061	84.0887721467647	0	0	388.816245053771	0	Contig12	831763	832569	807
	A0591	142.65640898611	142.647890047169	378.148464112198	186.724887486585	0	363.120072914511	Contig12	845310	846054	333
	A0592	1707.68113109843	5300.14828439966	8230.29010126549	2540.0076606631	6152.44528938026	3556.4407141333	Contig12	857653	858095	306
	A0593	2705.76272422586	5929.48303011604	5841.10880002434	3420.87245327365	1015.45213514043	3130.58858978724	Contig12	859481	860010	309
	A0594	551.604781412958	686.068423560196	84.0329920249329	435.691404135365	0	0	Contig12	873866	875504	999
	A0595	46.9181078443206	67.0218657999399	0	0	0	0	Contig12	899583	900140	405
	A0596	367.36878442103	54.2877112979513	167.897918065816	290.170475154153	836.732559355716	0	Contig12	926407	927318	750
	A0597	830.005746112121	1139.40286258866	702.175307896071	828.287999975344	583.224367580657	0	Contig12	961094	963612	1614
	A0598	382.715683322252	280.185821150051	338.162976970425	532.25054786584	631.973232141779	243.54276793662	Contig12	1041338	1042886	993
	A0599	0	0	0	0	0	0	Contig12	1066319	1067082	366
	A0600	0	0	0	0	0	0	Contig12	1069549	1070091	543
	A0601	0	0	0	0	0	0	Contig12	1076426	1078609	1587
	A0602	0	0	0	0	0	0	Contig12	1089749	1090035	222
	A0603	0	0	0	0	0	0	Contig13	1143	2312	900
	A0604	0	0	0	0	0	0	Contig13	5995	6661	609
	A0605	0	0	0	0	0	0	Contig13	8289	10836	1284
	A0606	14.7989358854749	10.5700372464858	0	0	0	0	Contig13	11716	12638	642
	A0607	0	0	0	0	0	0	Contig13	18977	20463	699
	A0608	0	7.79995851982059	0	0	0	0	Contig13	34870	35868	870
	A0609	0	0	0	0	0	0	Contig13	57047	58163	1050
	A0610	0	0	0	0	0	0	Contig13	76936	78097	393
	A0611	0	0	0	0	0	0	Contig13	88678	89770	927
	A0612	0	0	0	0	0	0	Contig13	96410	97177	768
	A0613	79.5721678264231	102.300963501165	0	0	0	0	Contig13	124671	125267	597
	A0614	68.2537129200784	0	120.61632044958	268.014601435486	0	0	Contig13	125877	126572	696
	A0615	0	0	32.4628611882862	0	0	0	Contig13	133420	135168	1293
	A0616	0	0	0	0	0	0	Contig13	139868	141216	1224
	A0617	18.629248702892	0	0	0	0	0	Contig13	145260	147132	1020
	A0618	0	0	0	0	0	0	Contig13	148442	151023	1461
	A0619	10.2160396112633	18.241838473774	67.7007734136355	0	0	0	Contig13	152981	156008	1860
	A0620	60.9033130671469	0	0	0	0	0	Contig13	169148	169906	468
	A0621	0	0	0	0	0	0	Contig13	182896	183288	393
	A0622	0	8.13664737679126	0	0	0	0	Contig13	189412	192360	1668
	A0623	0	0	0	0	0	0	Contig13	225185	226793	1167
	A0624	0	0	0	0	0	0	Contig13	267292	268163	789
	A0625	0	0	0	0	0	0	Contig13	272575	273489	915
	A0626	0	0	0	326.634796018797	0	0	Contig13	325168	326737	1047
	A0627	35.9883213578595	167.078656930248	158.994240592629	0	0	0	Contig13	327811	328439	528
	A0628	21.6421795865032	92.7466593928553	127.485131409124	118.032246645848	0	0	Contig13	330185	332112	1317
	A0629	0	0	0	0	0	0	Contig13	336065	338192	1419
	A0630	61.854927333821	0	54.6542702037161	242.888232550909	0	0	Contig13	340777	341544	768
	A0631	0	144.601970732747	0	0	0	0	Contig13	343931	344879	657
	A0632	21.0430051793464	7.5149102018205	278.900196122618	34.4293397192873	0	133.908066755849	Contig13	346432	347519	903
	A0633	321.287042846978	229.477040510664	202.775263364512	525.671150641582	0	292.074841257324	Contig13	351323	351984	414
	A0634	81.0312736756922	48.230020698251	149.163040214833	88.3857676375733	0	85.940998067187	Contig13	353221	355895	1407
	A0635	0	213.171641222322	219.761672861016	162.77326579328	0	0	Contig13	356383	357138	573
	A0636	149.916	60.2304489252418	0	0	928.327543663886	0	Contig13	360517	361626	1014
	A0637	2386.70374686326	2229.20553638931	3447.17947719671	3604.60217582799	4547.45956171585	6425.64650766112	Contig13	365144	365450	207
	A0638	162.408834845725	0	358.756235183367	0	0	0	Contig13	368179	368646	468
	A0639	55.8056789337734	0	0	0	0	0	Contig13	371127	372118	681
	A0640	82.9050334945455	153.957296438344	0	0	0	0	Contig13	388959	389778	573
	A0641	691.814332898659	933.344551036784	747.118567444974	503.069478422595	3046.3564054213	1173.97072117021	Contig13	390928	391863	618
	A0642	33.5484351641063	0	0	65.8679952680432	0	0	Contig13	393254	396471	2832
	A0643	72.4255614852557	211.620496223823	145.44171696623	150.816255277626	1087.23045654329	0	Contig13	399058	400621	1443
	A0644	56.6795933689779	106.267891243193	62.6017591595138	92.7358501611227	0	0	Contig13	402654	404797	1341
	A0645	26.7255044682839	3.18141768037689	0	0	0	0	Contig13	405208	407841	2133
	A0646	249.087707375747	228.740356592492	0	0	0	0	Contig13	412699	412965	267
	A0647	222.243668736255	101.414665355172	136.369329163268	141.408613622882	0	0	Contig13	414210	416953	1539
	A0648	12.5176769940381	8.94066391599989	608.325790093536	327.691106893453	0	1593.13549776722	Contig13	419735	420896	759
	A0649	34.2375381566664	12.2269620040431	226.889078467319	168.052398737926	0	0	Contig13	421978	423032	555
	A0650	22.540727967912	76.4729029256432	124.479476620563	55.3197397980719	186.10599629798	0	Contig13	425281	427623	1686
	A0651	98.4087431480452	51.1183722202931	79.0479840234538	117.098658254299	0	0	Contig13	428586	431444	2124
	A0652	27.3688962425203	55.8515548332832	17.2734483606807	89.558788627825	0	0	Contig13	436661	440568	2430
	A0653	139.71936527169	39.9174347779054	164.60580202531	228.600689459679	0	0	Contig13	442986	445591	2040
	A0654	344.917773013941	156.771443517186	0	0	0	0	Contig13	451902	452319	303
	A0655	701.409967941101	409.890437652317	1126.83166487125	139.103775241684	0	0	Contig13	452624	453494	447
	A0656	110.87867936951	133.640427155788	336.775546813271	90.7066193042054	457.731159384965	88.197654471577	Contig13	458179	460093	1371
	A0657	8.0790109170705	23.0815099055915	0	26.4368144273099	0	0	Contig13	460756	462072	1176
	A0658	68.5492	97.9215571752369	30.2846172557388	224.312364837781	0	0	Contig13	465203	466842	1386
	A0659	32.119394315331	73.4113743041938	28.3803106940189	147.145271376345	0	0	Contig13	470492	473434	1479
	A0660	156.053706525675	655.648687173325	162.22021069161	480.613623443732	0	0	Contig13	474004	475447	1035
	A0661	0	271.438556489757	0	0	0	0	Contig13	478518	478967	450
	A0662	0	19.5843114350474	0	89.7249459351123	452.777358958721	0	Contig13	479926	480807	693
	A0663	0	11.5113891641118	0	0	0	0	Contig13	485494	487779	1179
	A0664	0	0	53.1995938104613	0	0	0	Contig13	490708	491555	789
	A0665	9.34210111944436	0	41.2728412157856	0	0	0	Contig13	494050	496258	1017
	A0666	27.1454766813569	0	0	0	0	0	Contig13	501378	502795	1050
	A0667	575.38084957731	703.050315232478	588.23094417453	217.845702067682	2669.75478773408	1149.88023089595	Contig13	503644	506498	1998
	A0668	0	72.3009853663735	0	0	0	552.141480733023	Contig13	508155	508873	657
	A0669	139.207572724907	173.999074672921	0	455.526648593647	0	0	Contig13	510199	510514	273
	A0670	38.9381837642414	46.3522125153273	0	233.597425841312	0	0	Contig13	515514	517976	1464
	A0671	0	63.7179710069851	0	0	0	0	Contig13	519120	520331	639
	A0672	0	13.9916781695751	0	0	0	0	Contig13	520716	523027	1455
	A0673	0	0	0	0	0	0	Contig13	526108	527818	1089
	A0674	0	0	0	0	0	0	Contig13	528262	529008	747
	A0675	41.8543	0	0	182.612004502299	0	0	Contig13	532387	533067	681
	A0676	27.9028394668867	44.8411712262814	30.8182668990117	91.3060022511495	0	0	Contig13	534224	536147	1362
	A0677	423.887058947342	205.318908114047	107.62687055501	79.7171635038882	0	0	Contig13	539336	542935	1950
	A0678	58.338963043267	35.7155995381259	73.6394377481649	0	0	0	Contig13	548898	550037	1140
	A0679	50.4294948963637	64.8340501169801	44.5588954527112	198.023527175264	0	0	Contig13	550250	553092	1884
	A0680	0	67.8596391224391	0	0	0	0	Contig13	555365	556070	300
	A0681	44.3553540545047	69.6971083423745	39.1918576250738	29.0286589790069	0	0	Contig13	569568	570987	1071
	A0682	29.0547915549692	0	0	0	0	0	Contig13	575568	576237	327
	A0683	9.64070709129875	0	63.8880966764901	47.3206906644085	477.587077257829	0	Contig13	584174	586644	1971
	A0684	23.1165859816908	49.5325833010505	34.0425624626553	100.858698350418	0	0	Contig13	587501	589729	1233
	A0685	663.352301785411	618.989951454681	661.759812196347	1085.33840851578	1060.04969512971	408.510082028824	Contig13	593006	594398	888
	A0686	147.989358854749	190.260670436745	26.1523236862642	38.7410514224503	390.996523063419	376.694655079539	Contig13	595025	597887	1605
	A0687	20.1717979585455	38.4201778470993	59.411860603615	27.5032676632311	222.06278114536	171.152136278177	Contig13	598707	605450	5652
	A0688	256.781536174998	226.198797074797	794.111774635616	168.052398737926	282.679918701255	0	Contig13	608715	609964	1110
	A0689	0	0	0	0	0	143.694574308416	Contig13	610526	613037	1683
	A0690	0	0	0	0	0	0	Contig13	639515	641046	528
	A0691	0	0	0	0	0	0	Contig13	651527	651823	297
	A0692	1151.6262834515	1194.64299753789	0	1794.49891870225	0	0	Contig13	672781	673797	693
	A0693	8.20459139764673	64.4607970938541	181.236958188489	134.238746832972	0	0	Contig13	674992	677785	1158
	A0694	2360.52840991287	1709.99090626836	2152.5374111002	4563.12039367084	4438.89951912847	1603.70005677098	Contig13	679891	682032	1131
	A0695	37.5233682404222	53.6016106812316	431.017562175278	0	0	0	Contig13	682800	684405	1266
	A0696	15.6780805915428	22.3959205024552	0	153.909375081764	0	0	Contig13	690147	690752	606
	A0697	55.1737330921888	66.9926750918389	0	90.2720492639849	0	0	Contig13	691786	694039	1722
	A0698	412.140228153021	356.340570734269	287.496435044205	212.943107989838	1074.57092383011	138.035370183256	Contig13	696070	697246	876
	A0699	145.247829365174	246.133583147936	150.987336390122	260.944671901217	94.057167193763	0	Contig13	698319	704688	3336
	A0700	146.619087013502	52.360832656203	97.1631470288287	47.977922479192	0	0	Contig13	704770	706420	1296
	A0701	53.6774962625701	70.2877618029031	0	0	0	0	Contig13	710227	711288	1062
	A0702	45.2424611355948	0	99.9392369439381	0	0	0	Contig13	711510	711929	420
	A0703	497.35361433125	679.118790293848	937.074600444316	167.534916370758	1932.40775832729	651.603456477078	Contig13	712841	715974	1299
	A0704	0	3.46930670360118	0	0	0	0	Contig13	716535	719947	1956
	A0705	369.156277977553	152.649494958452	0	445.046741033977	0	247.278086463256	Contig13	725185	725828	489
	A0706	80.6138398416053	197.409859265278	203.512627958565	75.3689545854943	0	293.136931589169	Contig13	728734	729938	825
	A0707	0	0	0	0	0	0	Contig13	731231	731449	219
	A0708	0	142.999239530044	0	0	0	0	Contig13	733240	733937	522
	A0709	0	19.0616963827076	39.3019471127846	58.2204003118285	0	0	Contig13	735634	736900	1068
	A0710	92.709961343432	26.486978580187	49.1504443986581	182.023968188035	0	0	Contig13	737481	741757	2562
	A0711	0	155.999170396412	0	89.3382004784954	0	0	Contig13	747899	748753	348
	A0712	15.6780805915428	61.5887813817517	0	179.560937595392	0	0	Contig13	751543	753198	1212
	A0713	127.958475939056	45.6967266817772	0	0	0	0	Contig13	753566	753981	297
	A0714	334.720647425945	257.462045450989	227.503954018721	84.2539126463859	0	0	Contig13	761269	761883	369
	A0715	79.6722586035632	60.4619426143326	109.996015504334	244.41583149777	0	0	Contig13	762879	766015	1908
	A0716	58.1580886050217	26.4339161857025	23.3580854293011	0	0	67.2893624265621	Contig13	768960	771581	1797
	A0717	25.2492095175871	74.7125867331335	95.6138485568428	11.8032246645848	0	0	Contig13	771844	775787	2634
	A0718	296.903651202341	127.910034060153	104.103371816602	277.586551486754	0	0	Contig13	788244	790963	2016
	A0719	0	24.0637018164678	0	0	0	0	Contig13	792884	793591	564
	A0720	65.4333115597446	364.535251484177	404.713	0	0	0	Contig13	801841	803083	726
	A0721	395.871534936455	282.748496343496	174.893664651892	2202.18664179491	2614.78924798661	0	Contig13	804014	804598	240
	A0722	48.7226504537175	26.0998612009381	0	0	0	0	Contig13	806688	807549	780
	A0723	49.100345418475	52.6043714127435	108.461187381018	0	0	624.904311527297	Contig13	811473	812559	774
	A0724	0	0	0	0	0	0	Contig13	818164	818604	441
	A0725	86.4434120953052	112.257467530917	104.155036020978	231.436926301611	519.064863123893	100.015702465287	Contig13	818953	821346	1209
	A0726	65.2983975152915	291.493295199481	396.666043540373	373.931024683187	0	519.411444504004	Contig13	834236	835498	1164
	A0727	216.376988039801	112.396917801141	260.71105289723	193.103687990785	0	0	Contig13	845142	845725	483
	A0728	188.217990770821	303.936368162518	72.307458254012	321.340504046681	0	0	Contig13	846521	848080	1161
	A0729	5124.55061406414	622.22970069119	1494.23713488995	2515.34739211298	4400.29258560854	521.76476496454	Contig13	849260	850509	927
	A0730	65.5235644032753	7.79995851982059	144.739584539497	35.7352801913982	0	0	Contig13	852597	854042	870
	A0731	122.856683256141	107.249429647533	0	111.672750598119	0	86.8670864084282	Contig13	872553	875878	1392
	A0732	17.6925825669924	25.2736086117092	156.329532649736	0	0	0	Contig13	878934	879470	537
	A0733	0	0	0	0	0	0	Contig13	883397	883935	477
	A0734	0	0	0	0	0	0	Contig13	884039	884756	474
	A0735	145.052165472899	0	0	39.5543177691048	0	0	Contig13	885703	886613	786
	A0736	47.5725449709044	4.85405143937333	60.0493269191044	44.4773873626844	0	0	Contig13	888553	890187	1398
	A0737	93.6050920046789	22.285595770916	0	238.235201275988	515.229408470268	0	Contig13	890842	893676	1827
	A0738	290.958583981564	263.765381747997	346.079336413637	183.095958577835	1108.74455745015	284.850375219157	Contig13	897351	898369	849
	A0739	20.3663812185957	21.8198196535174	44.9887240262101	99.9668609855833	0	0	Contig13	900540	902052	933
	A0740	0	29.0530565050198	0	0	0	0	Contig13	907192	909260	1635
	A0741	33.5721443055651	47.9573421359994	148.319715605845	0	0	0	Contig13	917506	918354	849
	A0742	226.212305677974	92.3260396223662	142.77033849134	0	0	0	Contig13	920240	920787	294
	A0743	38.9381837642414	23.1761062576636	114.684370263536	42.4722592438749	642.980962619659	0	Contig13	922712	924405	1464
	A0744	116.067046892364	35.528606870387	219.761672861016	217.031021057706	0	0	Contig13	925413	926340	573
	A0745	68.2117106352045	327.118260385091	0	159.434327007776	0	0	Contig13	926717	927997	975
	A0746	21.3984613479165	0	47.2685580140248	210.065498422408	0	0	Contig13	930273	931279	888
	A0747	9.8048677383642	0	0	0	0	499.149573913445	Contig13	939744	941567	969
	A0748	83.3413757760957	99.2099987170163	0	272.716611986986	0	0	Contig13	946755	947134	342
	A0749	199.599093245271	104.545662513562	117.575572875221	43.5429884685104	0	0	Contig13	948317	949110	714
	A0750	92.9359811137501	117.439556043348	157.917530159722	116.966492725795	0	0	Contig13	954510	957496	1329
	A0751	223.222715735093	4.98235235847571	277.364402091106	479.356511818535	0	0	Contig13	958339	959919	1362
	A0752	144.281197243355	0	860.524637011585	708.193479875089	238.249589793769	183.627918421461	Contig13	961779	963294	1317
	A0753	776.804521384741	71.1316971933324	2023.92668527975	2737.45731277503	657.808615845689	0	Contig13	964324	964944	477
	A0754	67.0968703282127	0	127.041402894837	150.555417755527	0	0	Contig13	966071	971728	4956
	A0755	17.2222057495014	1.36676010317098	84.5407442426062	93.9265672704423	0	0	Contig13	971769	978462	4965
	A0756	526.262455939263	26.8485219079878	1411.60465238322	1137.80283814155	0	0	Contig13	981722	982806	1011
	A0757	83.3413757760957	16.5349997861694	40.9107987489805	363.622149315981	0	0	Contig13	988837	990888	2052
	A0758	53.2903989337535	0	201.800382290644	124.558067974825	0	0	Contig13	990917	992488	1248
	A0759	0	0	488.075343214581	1205.02689017505	0	0	Contig13	995534	995791	258
	A0760	111.356268617849	25.4513414430152	78.7144482258865	58.3022855443346	0	0	Contig13	996524	1000331	2133
	A0761	58.1095831099383	117.595704901271	0	0	0	0	Contig13	1000596	1002083	981
	A0762	15.7365082210765	81.4877654058275	52.142210579446	0	0	0	Contig14	38621	42633	2415
	A0763	174.86350009463	69.3861340720237	686.69905139393	127.156211723993	0	0	Contig14	73389	74017	489
	A0764	57.1655646117624	57.1621508853278	303.064834053819	37.4123872039909	0	0	Contig14	536742	537995	831
	A0765	0	0	0	0	0	0	Contig14	543038	543508	471
	A0766	188.306459861665	183.404430060646	75.6296928224396	280.087331229877	0	980.424196869179	Contig14	544442	545811	1110
	A0767	29.1886846036096	107.713712892761	21.4923090202017	79.5947101037286	0	0	Contig14	547321	551452	1953
	A0768	31.0995641193941	114.765347124692	45.798668321281	118.72769032494	0	0	Contig14	552630	555617	1833
	A0769	172.817015251447	83.2457501925015	142.045615960927	52.6052347995201	0	0	Contig14	559794	563473	2364
	A0770	26.4649494107936	75.6096257631634	0	57.7338788607547	0	112.273894410893	Contig14	569110	570578	1077
	A0771	106.452849730811	57.0249068255791	440.90839828208	87.0859769370207	219.730188906438	84.6771598603166	Contig14	574219	575942	1428
	A0772	0	18.8498997562331	0	0	0	0	Contig14	585652	589126	1800
	A0773	0	0	0	0	0	0	Contig14	596658	597146	489
	A0774	0	0	0	0	0	0	Contig14	75846	76833	747
	A0775	154.486452658129	147.121168829136	85.3139827570203	231.698259777561	0	0	Contig14	603533	606223	1476
	A0776	0	0	0	0	0	0	Contig14	609726	611653	1266
	A0777	26.0299091465066	18.5916819513532	0	0	0	0	Contig14	612815	615030	1095
	A0778	0	0	0	0	0	0	Contig14	657760	660234	2187
	A0779	0	9.70810287874666	0	0	0	0	Contig14	665523	667174	1398
	A0780	34.3303228129175	36.7802922072841	113.75197700936	56.1692750975906	0	0	Contig14	667990	669096	1107
	A0781	33.691194462677	264.700719981146	0	0	0	0	Contig14	669499	669919	282
	A0782	147.843914767423	177.846720058809	0	178.237392600831	0	99.0327471585029	Contig14	674304	676472	1221
	A0783	12.1339934080139	12.9999308663677	0	0	0	77.2151879186028	Contig14	676947	680094	1566
	A0784	0	13.6264335587227	0	31.2145519744141	0	0	Contig14	682070	683242	996
	A0785	81.4829917536442	209.515180823997	143.994783932947	71.1027873448059	0	0	Contig14	79004	82429	1749
	A0786	0	0	0	0	0	0	Contig14	683281	683792	261
	A0787	57.3207652396677	64.8231846820686	21.1033079519628	78.1540818665571	0	0	Contig14	685301	688381	1989
	A0788	53.6774962625701	0	158.095968046908	234.197316508598	0	227.719367759947	Contig14	689853	690444	531
	A0789	76.7750855634336	116.526653038532	296.78924910624	157.018655386446	0	0	Contig14	691609	693083	990
	A0790	7.46927424408405	48.0138956054994	98.9964139539009	0	0	0	Contig14	698916	700319	1272
	A0791	0	0	0	0	0	0	Contig14	718046	718317	207
	A0792	140.30889845849	229.062072987136	796.983788287101	0	0	3826.55013545987	Contig14	719957	720614	474
	A0793	58.1858424053582	801.49180065873	183.615395959991	0	0	528.954436922712	Contig14	721960	723431	1143
	A0794	974.45300907435	100.736306389586	56.6457213447422	293.694812909062	0	0	Contig14	740882	741877	741
	A0795	79.2909112685683	49.9702791770539	61.8180847075906	91.5749448203723	0	59.3613079433147	Contig14	747581	750764	2037
	A0796	40.5502212482924	23.1701712752673	0	13.2691821453335	0	206.434458865612	Contig14	82958	87826	2343
	A0797	92.9899578709793	53.1339456215966	11.7378298424088	252.125592625552	0	0	Contig14	756966	761892	3576
	A0798	99.8594862902769	20.3782700067385	0	700.218328074694	0	0	Contig14	764650	765744	666
	A0799	89.5709331573392	146.229525381687	56.5312855440458	41.8716414363857	633.888302542209	244.280776324307	Contig14	772568	774538	1485
	A0800	75.404101892658	118.485084182037	0	0	0	0	Contig14	778793	779600	630
	A0801	0	0	0	0	0	0	Contig14	782517	783331	687
	A0802	0	0	0	0	0	0	Contig14	784586	785608	1023
	A0803	689.048362065126	47.3219240742253	468.334499486237	2037.9576109153	0	337.291448481261	Contig14	792463	793257	717
	A0804	0	0	0	0	0	0	Contig14	794883	796031	765
	A0805	0	6.78257262593095	0	0	0	0	Contig14	816056	818727	2001
	A0806	76.3125850479913	0	168.57220689339	187.287311846484	0	0	Contig14	829415	829973	498
	A0807	105.565742649721	45.2397594149594	0	17.2720520925091	0	0	Contig14	93210	95301	1800
	A0808	143.953285431438	514.088175169994	211.992320790172	157.018655386446	0	0	Contig14	839554	839994	396
	A0809	60.5153938756364	72.0378334633112	89.1177909054225	198.023527175264	0	0	Contig14	843609	845084	942
	A0810	105.800855662304	80.6053619865647	0	23.0806932193886	0	0	Contig14	849085	851021	1347
	A0811	23.3151333459507	2.77544536288095	17.1674762848483	12.7156211723993	0	0	Contig14	859575	862952	2445
	A0812	127.815024732846	142.008213410187	83.656162464283	201.378185831945	0	0	Contig14	863664	866411	2007
	A0813	61.8769006650231	32.1419249839854	173.96172682959	36.8143206234652	0	143.184114008919	Contig14	867872	870254	1689
	A0814	0	11.3099398537399	0	0	0	0	Contig14	873654	874853	600
	A0815	0	0	0	0	0	0	Contig14	878549	879111	426
	A0816	0	0	0	0	0	0	Contig14	886877	887866	990
	A0817	0	0	0	0	0	0	Contig14	888561	888872	312
	A0818	491.765881908639	52.6860552192851	108.629605373846	48.2759219976963	162.40927006128	62.5874659837122	Contig14	98556	101020	1932
	A0819	13.709836707756	0	0	0	0	0	Contig14	889687	890559	693
	A0820	68.1069307417556	145.934707790192	150.446163141412	0	0	0	Contig14	893397	893730	279
	A0821	8.42279861566925	93.2468445388127	74.4228360220816	27.5617852540039	0	0	Contig14	893774	898850	2256
	A0822	0	0	0	0	0	0	Contig14	901502	902701	1071
	A0823	99.590323254454	0	87.9968124034675	65.1775550660721	0	0	Contig14	107501	108024	477
	A0824	87.971452208101	150.799198049865	466.383105738378	115.147013950061	1162.12855466072	0	Contig14	111126	112041	540
	A0825	413.083340803257	606.475035635326	304.162895046768	901.150543956997	0	0	Contig14	114944	115707	414
	A0826	1125.32009931175	1400.82503772209	2059.66143143344	999.499461190883	8494.7467954895	8388.62665905552	Contig14	121277	121911	591
	A0827	37.8522583206172	94.6249947922458	0	61.9316608894749	0	0	Contig14	48291	50569	1506
	A0828	8.20459139764673	23.4402898523106	0	17.8984995777296	0	0	Contig14	122588	127055	3474
	A0829	24.4868990682343	64.1285249438858	108.181648238284	26.7093589059419	0	0	Contig14	127686	129607	1164
	A0830	0	0	269.067176387526	0	0	0	Contig14	130938	131884	780
	A0831	50.9042616680631	25.9700111452121	64.2548480925434	95.1846728404635	0	0	Contig14	132015	136720	2613
	A0832	0	16.1570569339141	0	0	0	0	Contig14	142663	143129	420
	A0833	56.9343331144564	50.831190353887	0	23.2881601247314	0	0	Contig14	143578	146988	1335
	A0834	87.3100127178146	255.111425272328	105.199196783093	233.757095988845	0	404.073464596598	Contig14	148531	150252	1197
	A0835	155.434222306338	235.91285584488	0	127.156211723993	0	0	Contig14	151376	151984	489
	A0836	30.7473036843848	21.961048259689	0	0	0	0	Contig14	153134	154807	927
	A0837	1350.8412566552	1918.93766238809	3249.20931485979	1964.59360293942	6939.72501835309	8787.16157488859	Contig14	155671	156712	633
	A0838	150.808203785316	140.856393782841	51.2508907404811	189.802770247353	0	295.284454897514	Contig14	54146	55332	819
	A0839	133.238315965668	285.493627375958	45.2799131784833	0	0	521.76476496454	Contig14	157403	158644	927
	A0840	87.4854220854044	4.16572370303494	77.3010672494549	0	0	0	Contig14	159276	162173	1629
	A0841	105.565742649721	75.3995990249324	466.383105738378	0	0	0	Contig14	164590	165029	360
	A0842	368.252590638563	578.648085540179	1138.84246750069	482.010756070022	0	0	Contig14	165521	166100	258
	A0843	104.078901203951	0	0	0	0	189.231587293477	Contig14	166518	167387	639
	A0844	182.271785870022	146.459652782243	352.303784910285	0	376.228668775052	144.986791703276	Contig14	172852	174052	834
	A0845	82.5269649378928	191.569013809274	0	236.295175206965	0	0	Contig14	175707	177019	921
	A0846	0	6.69227210280465	62.0924253201982	45.9906712522432	0	0	Contig14	184979	187428	2028
	A0847	20.8353439440239	89.2889988453147	276.147891555618	340.895764983732	0	0	Contig14	188761	189431	456
	A0848	268.490906161141	196.126124631327	566.129781532135	39.9353805607147	201.525182889142	310.646073938425	Contig14	190309	192166	1557
	A0849	0	58.2486	0	222.386936813422	0	0	Contig14	62360	63058	699
	A0850	0	0	0	0	0	0	Contig14	195655	196006	315
	A0851	0	0	0	0	0	0	Contig14	203616	204475	741
	A0852	66.9752445813942	259.684419602486	0	0	0	0	Contig14	209645	211378	993
	A0853	0	15.3876732703944	0	0	0	0	Contig14	214477	216138	441
	A0854	233.355852173068	0	0	763.606513563561	0	0	Contig14	217235	217600	285
	A0855	29.3509942492274	31.4456159047447	77.8025570277183	67.2313427141226	0	0	Contig14	221567	227235	3237
	A0856	0	0	0	0	1020.4055601899	0	Contig14	228501	229285	615
	A0857	0	12.4285053337801	0	0	0	0	Contig14	229964	230650	546
	A0858	692.775186138796	989.619737202238	1165.95776434594	377.826139523637	544.747759997211	2729.07429799812	Contig14	237334	238272	576
	A0859	371.879320697882	976.767532822988	211.992320790172	314.037310772893	0	0	Contig14	242110	243425	792
	A0860	16.5810066989091	47.3714758271826	0	0	0	0	Contig14	64143	64817	573
	A0861	309.252265990142	834.440408738854	177.107508508245	149.920162828289	0	0	Contig14	246215	248382	1659
	A0862	54.6029703360627	82.8745592730938	120.61632044958	33.5018251794358	450.825732411485	304.034802429499	Contig14	253192	259377	2784
	A0863	18.7394809437375	33.4613605140232	0	0	0	0	Contig14	259761	261990	1014
	A0864	22.8937755143974	32.7034405409345	0	0	0	0	Contig14	263740	265342	1245
	A0865	53.9059111402832	0	0	44.0988564064062	0	0	Contig14	267372	268245	705
	A0866	87.3100127178146	51.0222850544655	245.464792493883	0	0	0	Contig14	268620	270172	1197
	A0867	29.5288790628591	57.9996915576403	0	0	0	0	Contig14	271065	273226	1287
	A0868	48.9107687952376	925.755694591834	324.127254953313	120.037427669947	403.828455287508	1711.85177231126	Contig14	275136	276276	777
	A0869	0	6.09700261657135	0	0	0	0	Contig14	292894	294111	1113
	A0870	0	124.971711091048	154.60213449891	286.277106505676	0	0	Contig14	298318	298860	543
	A0871	42.4148073146201	20.1963211673926	0	0	0	0	Contig14	65407	66242	672
	A0872	122.434495341172	93.2778544638339	216.363296476567	53.4187178118839	0	1246.58746680961	Contig14	305253	306749	1164
	A0873	35.8254782747923	17.9116694516242	300.72213831547	246.185357879655	946.530044520041	91.1907875418794	Contig14	310475	314378	2652
	A0874	55.4113588605535	85.2431536755629	75.3243239415953	0	0	54.2480862631369	Contig14	316049	319886	2229
	A0875	107.506838342007	86.3842647951842	79.1597916387628	87.9482143324368	443.811470662508	0	Contig14	326185	329485	2121
	A0876	17.305859450774	24.7211800081746	76.456246842357	0	0	0	Contig14	330551	331174	549
	A0877	0	23.8103996920839	0	327.259934384383	0	0	Contig14	344676	345619	855
	A0878	0	7.74653414639716	0	35.4905179983064	0	0	Contig14	349708	351001	876
	A0879	237.894631323316	191.153913020955	197.063284114807	0	0	189.231587293477	Contig14	351728	352366	639
	A0880	0	0	0	0	0	0	Contig14	353528	356701	1695
	A0881	0	0	0	0	0	0	Contig14	359381	360292	360
	A0882	97.9475962729372	69.9583908478754	0	106.837435623768	0	0	Contig14	66440	66785	291
	A0883	0	9.46438481484507	146.354531089449	0	0	0	Contig14	362762	364346	1434
	A0884	5.57565542164021	99.5593296984142	0	18.2451254498336	0	0	Contig14	367105	371354	1704
	A0885	20.5380822275722	14.6691826896756	0	0	0	0	Contig14	371850	375649	2313
	A0886	0	50.831190353887	0	0	0	0	Contig14	375899	376432	534
	A0887	78.1968464072009	72.6070212832682	69.0937934427226	358.235	0	0	Contig14	380240	381972	1215
	A0888	68.5492	264.38820437314	0	358.899783740449	0	348.972537606153	Contig14	382811	383953	693
	A0889	10.282377530817	44.0647007288566	0	84.1171368141678	0	196.297052403461	Contig14	384260	386617	1848
	A0890	0	47.4069335186701	0	20.6850923263582	0	0	Contig14	387994	392894	3006
	A0891	0	0	0	0	0	0	Contig14	395820	396161	342
	A0892	42.3203422649217	30.2270107449618	124.64581890558	0	0	0	Contig14	397185	398881	1347
	A0893	301.616407570632	646.282277356563	266.504631850502	394.789762114494	996.110189709186	1151.60937410031	Contig14	68470	68784	315
	A0894	58.0335234461818	88.8215171759675	109.880836430508	0	0	0	Contig14	403877	406655	1146
	A0895	0	0	72.4947832753955	0	0	0	Contig14	422875	424405	1158
	A0896	0	19.2509614531742	0	0	0	0	Contig14	437131	438184	705
	A0897	33.7939115189656	48.2741335220604	0	47.3928258635921	0	0	Contig14	446876	449190	1968
	A0898	122.23401780494	7.9367998973613	0	72.7244298631963	0	0	Contig14	454000	454922	855
	A0899	0	72.9673538950959	0	0	0	0	Contig14	460373	460651	279
	A0900	0	0	0	0	0	0	Contig14	465259	466418	903
	A0901	0	8.42453620390306	0	19.2983822262672	389.540297651637	0	Contig14	484099	485709	1611
	A0902	109.205940672125	86.6662057757843	375.250774732028	0	0	0	Contig14	486209	488396	783
	A0903	76.3125850479913	63.5900232740394	0	83.2388052651041	840.092931080036	0	Contig14	489200	490179	747
	A0904	52.3466492477957	56.0823463821811	0	0	0	0	Contig14	70214	70638	363
	A0905	252.796013440574	160.495820540876	248.186131656786	45.9566796253014	0	0	Contig14	493274	494914	1353
	A0906	555.036378879978	2526.27522506217	432.726592953134	925.924442072653	0	138.509718534401	Contig14	495441	496572	873
	A0907	730.839756805762	2261.98797074797	922.516033328659	1708.22493222618	2298.71582240581	0	Contig14	499723	500069	273
	A0908	1436.99623254466	139.50586603732	369.819202788141	684.795016883621	307.170543082128	532.682750134502	Contig14	501656	504995	2043
	A0909	49.8735792045927	71.2437156141093	220.338475151989	0	0	0	Contig14	515318	516844	762
	A0910	140.131516791665	154.421429102896	123.818523647357	91.7100111106678	0	305.737001973532	Contig14	517294	522561	2373
	A0911	213.353921986805	123.814078398836	88.3673252977979	130.903973753753	0	0	Contig14	524333	525911	1425
	A0912	54.9185944420515	0	0	179.709212523216	0	0	Contig14	526425	527100	519
	A0913	1266.78891179666	1545.69178001111	1399.14931721513	1036.32312555055	6972.7713279643	8733.03775359398	Contig14	527881	528464	360
	A0914	342.375381566664	203.782700067385	0	653.537106203047	0	0	Contig14	535696	536187	333
	A0915	6.06699670400697	4.33331028878922	0	79.4117337586626	0	77.2151879186028	Contig15	10825	13881	1566
	A0916	48.6291328904666	130.248827490286	134.275366335425	0	0	0	Contig15	26138	28305	1563
	A0917	139.976675336647	95.8116451698036	128.835112082425	152.681123469694	192.617992485202	0	Contig15	35645	38518	1629
	A0918	0	71.2437156141093	0	326.400984425369	0	0	Contig15	38969	39349	381
	A0919	44.8156454645043	53.3487728949993	0	0	0	380.248378240667	Contig15	39867	41015	636
	A0920	56.2184428312125	107.076353644874	248.369701280793	0	0	0	Contig15	41316	42450	1014
	A0921	58237.1013617629	17373.3242753282	68014.2029201801	17415.9858599467	23242.5710932143	8956.96179855793	Contig15	45763	46045	216
	A0922	139.068643011609	325.076115556595	223.417056641139	434.386938853523	208.765608621686	0	Contig15	48233	50016	1503
	A0923	9.83531763817279	288.017101865425	260.71105289723	321.839479984642	324.818540122561	0	Contig15	51239	53350	966
	A0924	0	56.5496992686993	0	345.441041850182	0	0	Contig15	58523	60160	360
	A0925	374.051844034445	80.149180065873	881.353900607958	244.800738319027	0	0	Contig15	63496	64409	762
	A0926	31.989618984764	102.817635033999	565.312855440458	157.018655386446	0	0	Contig15	64670	65334	594
	A0927	274.592972210258	509.92792404145	0	119.806141682144	0	0	Contig15	65851	66527	519
	A0928	50.3693404292905	67.4549096644524	194.712628638289	144.219918068665	0	0	Contig15	68504	70563	1509
	A0929	64.429795983398	24.7792109471609	43.7918409144017	48.6536678662228	0	0	Contig15	75778	79337	1917
	A0930	0	0	0	0	0	0	Contig15	80234	80770	537
	A0931	0	0	0	0	0	0	Contig15	84300	85049	750
	A0932	0	0	0	0	0	0	Contig15	88315	89601	1197
	A0933	0	0	0	0	0	0	Contig15	106052	106475	369
	A0934	0	41.5806612269848	0	76.2002298198931	0	0	Contig15	107613	108544	816
	A0935	0	0	0	0	0	0	Contig15	141729	143146	1212
	A0936	0	0	0	0	0	0	Contig15	145124	145622	438
	A0937	0	0	0	0	0	0	Contig15	147432	148109	678
	A0938	10.753725906593	0	0	0	0	0	Contig15	148351	150669	1767
	A0939	51.6354176004071	45.0758472431661	0	0	0	219.056130942993	Contig15	151706	153742	1656
	A0940	0	52.0995309961145	0	19.8910388781295	0	0	Contig15	153788	156095	1563
	A0941	41.9466527084985	29.9601055728208	61.7725967865401	45.7537803775076	0	177.952883415058	Contig15	157080	159823	1359
	A0942	38.978120362974	83.519555843002	0	95.6605962046659	0	372.058413170868	Contig15	163284	164523	975
	A0943	61.4946073687697	439.220965193781	0	0	0	0	Contig15	172494	172922	309
	A0944	0	0	0	0	0	0	Contig15	174232	174890	525
	A0945	0	137.686224306398	0	135.17258159355	0	175.244904754394	Contig15	176992	177855	690
	A0946	0	0	0	0	0	0	Contig15	178967	179625	483
	A0947	1378.56440401401	1051.15911581817	164.60580202531	914.402757838718	0	0	Contig15	181439	182049	510
	A0948	46.1209555265772	109.805241298445	135.83973953545	201.227791369038	0	0	Contig15	182987	183604	618
	A0949	0	0	0	0	0	0	Contig15	184414	184988	540
	A0950	29.1737466892781	46.3047691043597	57.2834930282552	21.214393562959	0	0	Contig15	186085	190310	2931
	A0951	338.220340528233	153.727337817823	407.519218606349	503.069478422595	0	0	Contig15	190640	191009	309
	A0952	17.4009465906134	74.5710320026804	0	142.352077685515	0	0	Contig15	191367	193426	1092
	A0953	142.335832786141	177.909166238605	157.207788451139	38.8136002078856	783.457452580258	150.960030312774	Contig15	193660	194783	801
	A0954	78.7368798768639	174.960395527467	115.951600874182	286.277106505676	0	0	Contig15	194994	196841	1086
	A0955	160.537765319853	93.8151692936947	64.4769270606052	238.784130311186	963.977602944373	0	Contig15	197246	198027	651
	A0956	28.7906570862876	20.5635270067997	1017.56313979282	94.2111932318679	0	0	Contig15	200978	201486	330
	A0957	68.6340741685494	42.0183523977951	389.85584690205	256.674458340693	0	124.787393478361	Contig15	206092	207291	969
	A0958	94.0684835492566	141.840829848883	323.235815858282	119.707291730261	0	0	Contig15	211168	215344	1818
	A0959	30.0471753272451	64.3829593192022	26.549322907308	0	0	0	Contig15	216967	219387	1581
	A0960	25.7477421096881	91.9507305182102	0	0	0	0	Contig15	221690	222427	738
	A0961	0	0	0	0	0	0	Contig15	229040	230051	846
	A0962	0	0	0	0	0	0	Contig15	231378	232284	654
	A0963	0	0	0	0	0	0	Contig15	233391	234009	513
	A0964	73.6505181277125	70.139161883658	0	0	0	0	Contig15	251481	251988	387
	A0965	7.78125867196963	38.9039700128644	0	0	0	0	Contig15	253497	254816	1221
	A0966	16.5377	70.8716857675605	0	54.1160901070782	0	0	Contig15	255700	256916	1149
	A0967	26.3914356624303	18.8498997562331	0	0	0	0	Contig15	257697	258407	360
	A0968	9.96948251676276	11.8677228265896	0	0	0	0	Contig15	265086	269102	2859
	A0969	0	6.31840215292729	0	0	0	0	Contig15	279440	280556	1074
	A0970	0	0	0	0	0	0	Contig15	281110	281437	294
	A0971	118.587067734268	19.9294094339028	30.8182668990117	45.6530011255747	0	0	Contig15	284233	286040	1362
	A0972	0	32.0394896706512	0	0	0	0	Contig15	286442	287550	1059
	A0973	370.603139089447	617.63501328934	744.228360220815	551.235705080078	1483.56836765198	2286.8838634616	Contig15	290368	292283	846
	A0974	52.7828713248606	82.9395589274256	279.829863443027	0	0	0	Contig15	292934	293900	900
	A0975	0	62.5434461957964	0	0	0	0	Contig15	296457	298012	651
	A0976	0	0	0	0	0	0	Contig15	298925	299936	717
	A0977	37.258497405784	0	0	60.9601838559145	615.244528938026	0	Contig15	310422	311988	510
	A0978	0	17.5347904709145	271.152968452545	0	0	0	Contig15	312820	314047	774
	A0979	80.4310420188352	122.075541278462	0	98.6974405286235	1660.18364951531	0	Contig15	317120	318113	945
	A0980	196.050664920911	376.997995124662	0	49.3487202643117	1494.16528456378	0	Contig15	321514	322536	630
	A0981	13.890229296016	79.367998973613	61.3661981234708	90.9055373289953	0	0	Contig15	322999	323769	684
	A0982	77.2432263290643	453.623603889837	151.669302679147	365.100288134339	0	873.849931566627	Contig15	324595	325981	1107
	A0983	49.6563597829699	3.94074559363758	0	72.2176394111879	0	0	Contig15	327672	329794	1722
	A0984	177.350447651532	54.2877112979513	0	0	0	0	Contig15	336020	336946	750
	A0985	12.2276921988094	52.4012657316132	0	0	0	311.245776783866	Contig15	342783	343732	777
	A0986	486.158025360558	615.101992045501	613.661981234708	90.9055373289953	0	883.910703805059	Contig15	348501	349538	684
	A0987	377.712290214599	228.274015396584	770.173936081725	95.0755161055547	0	0	Contig15	352577	352987	327
	A0988	3.60292637029765	25.7336515443455	0	0	0	0	Contig15	357334	360514	2637
	A0989	55.3451466318927	50.5104109972848	40.7519218606349	50.3069478422595	0	78.2647147446809	Contig15	361644	365248	3090
	A0990	75.2412420613564	170.992611179652	0	201.445099999026	0	0	Contig15	369206	370838	1389
	A0991	169.426500548935	18.6171849444277	0	0	0	331.739325872516	Contig15	372364	373804	729
	A0992	0	0	0	0	0	0	Contig15	374810	375172	363
	A0993	59.7541939526724	74.6882820529991	65.9976093026006	293.298997797325	0	0	Contig15	376073	376860	636
	A0994	145.943423018048	271.021600181785	0	0	0	0	Contig15	377781	378516	651
	A0995	138.621682267311	99.0095744771839	0	0	0	135.711542402393	Contig15	379425	380462	891
	A0996	0	22.0323503644283	90.8538517672164	0	0	130.864701602307	Contig15	380908	382312	924
	A0997	136.213861483511	389.159220773845	300.892326282824	111.43259414522	0	433.401377349577	Contig15	384043	384471	279
	A0998	229.115847524483	525.245748166682	146.935167502173	314.403748708451	366.131516637565	141.095664271333	Contig15	393397	396630	2571
	A0999	123.534379696482	21.3899571701936	16.538408004907	12.2496823351128	247.261394608663	190.573655288467	Contig15	398862	402527	2538
	A1000	1425.13752577124	1098.67987150616	2998.17710831814	962.300045154079	5229.57849597322	4318.53515287614	Contig15	403978	404733	420
	A1001	406.65402810593	536.892086442126	871.065722779849	806.477140506262	1220.91326754239	1568.33961453349	Contig15	405368	406329	771
	A1002	205.64755061634	82.254108027199	0	188.422386463736	271.666415375232	0	Contig15	406689	408216	1155
	A1003	476.01730581316	249.790082659285	515.024288545448	286.101476378985	0	370.917129694884	Contig15	415984	417555	978
	A1004	513.75328089531	392.077914929648	590.751933935278	138.176416740073	232.425710932143	1433.11388776927	Contig15	432845	435319	1350
	A1005	0	159.84069172309	0	22.1910733522601	895.859271258797	0	Contig15	436355	438064	1401
	A1006	0	6.49996543318383	0	29.7794001594985	0	0	Contig15	445488	447402	1044
	A1007	57.8819998862701	11.8119476279267	0	0	0	210.476909104494	Contig15	448182	450321	1149
	A1008	27.1012297756008	55.3053293581411	119.731604162664	38.0069605947633	0	0	Contig15	451051	455301	2454
	A1009	57.3207652396677	40.9409587465696	0	0	0	0	Contig15	457360	458328	663
	A1010	208.602964517413	216.717410371063	0	434.386938853523	0	0	Contig15	458738	459460	501
	A1011	0	0	0	0	0	0	Contig15	460906	461127	222
	A1012	185.203057280213	251.331996749775	81.821597497961	121.207383105327	0	0	Contig15	465806	466488	513
	A1013	142.513752577124	56.5496992686993	69.9574658607567	207.264625110109	0	0	Contig15	472070	472950	600
	A1014	165.713665787353	210.417485650974	81.3458905357636	241.005378035011	0	0	Contig15	473248	473763	516
	A1015	0	8.09298021734516	200.23603824188	18.5388752334624	0	0	Contig15	474433	476623	1677
	A1016	245.88294095432	245.868257689997	521.42210579446	32.1839479984642	0	0	Contig15	490275	491915	966
	A1017	70.2038190035092	55.7139894272899	0	0	0	0	Contig15	495730	497262	1218
	A1018	0	0	0	0	0	0	Contig15	504648	505567	861
	A1019	0	0	0	0	0	0	Contig15	507143	507923	741
	A1020	90.8844142017468	4.99335092880347	0	0	0	0	Contig15	509237	511920	1359
	A1021	37.071581866959	56.7388286976916	0	17.3298181530192	0	0	Contig15	521936	524594	1794
	A1022	387.792524019384	380.844913442261	71.3851692456701	52.8736288546197	0	0	Contig15	526398	526985	588
	A1023	479.84428477146	137.090180045332	0	235.52798307967	0	0	Contig15	531783	532178	396
	A1024	41.5613160038273	71.2437156141093	36.7230791919982	0	0	0	Contig15	543442	544856	1143
	A1025	10.8457954777111	116.198012195957	95.8321450147351	0	0	0	Contig15	545802	547621	876
	A1026	155.243739190767	44.3527053087838	0	0	0	1580.64031739258	Contig15	556896	557201	306
	A1027	122.818869564773	68.9248412139271	0	0	0	0	Contig15	557423	558802	1083
	A1028	32.9892945780379	47.1247493905827	218.617080814865	0	0	1049.64396076851	Contig15	563114	563890	576
	A1029	894.203937738815	66.5290579631756	288.060153544292	640.081930487102	0	0	Contig15	565055	566165	1020
	A1030	9.04849222711896	0	0	0	0	0	Contig15	570545	572142	1050
	A1031	2108.07664002971	1179.5642792244	1502.15417492422	1271.56211723993	962.499109688324	123.639043231628	Contig15	585930	587180	978
	A1032	4087.35095110591	1744.37058613745	1696.9087828925	1280.58235193889	239.339976932413	184.468320794099	Contig15	588774	590406	1311
	A1033	10013.2211778044	5510.82363461638	10630.7913808013	3810.01149099466	4614.3339670352	4346.76087282958	Contig15	590823	591766	612
	A1034	2459.33378480669	1201.42218226541	3177.55522590983	1024.93495933571	766.238607468604	590.568909795028	Contig15	592660	593591	819
	A1035	1598.74130486861	862.954948377839	2039.86445091737	812.019404734532	671.750609630472	207.097382625617	Contig15	595409	602234	4671
	A1036	19.0208545314813	0	0	0	0	0	Contig15	618317	619893	999
	A1037	325.126431734883	679.456462696159	0	275.827447865165	0	459.768001066662	Contig15	621229	622017	789
	A1038	4258.29380823538	275.106645090969	4726.85580140248	2800.87331229877	1060.04969512971	680.850136714707	Contig15	628192	629390	888
	A1039	8.4452594119777	12.0639358439892	111.931945377211	27.6352833480146	0	0	Contig15	631436	632903	1125
	A1040	62.6237456396652	12.7795930550733	197.619960058635	0	0	0	Contig15	634182	636369	1062
	A1041	0	29.5202345285217	0	0	0	0	Contig15	649263	652066	1839
	A1042	0	0	0	0	0	0	Contig15	653872	655064	1071
	A1043	91.3549696007203	14.4999228894101	0	631.094211072448	0	0	Contig15	656117	657362	936
	A1044	29.5059529145184	0	0	225.287635989249	0	0	Contig15	659192	660336	966
	A1045	0	0	0	235.52798307967	0	0	Contig15	661720	662737	792
	A1046	122.276921988094	30.5674050101077	81.0318137383282	20.0062379449912	403.828455287508	233.434	Contig15	673439	675431	1554
	A1047	239.01677581069	158.522068030855	188.56459800743	391.065330396433	0	0	Contig15	676798	678234	1113
	A1048	122.59247533516	0	0	0	1349.56864412212	0	Contig15	679495	680128	465
	A1049	119.759455947163	0	0	0	0	0	Contig15	682123	682836	714
	A1050	0	50.7172190750666	0	46.4718890381411	0	0	Contig15	686560	688244	1338
	A1051	622.282272461515	2063.56797331394	883.673252977979	909.055373289953	0	0	Contig15	692923	694097	855
	A1052	0	31.9339478223243	0	0	0	0	Contig15	694453	696521	1275
	A1053	0	28.9998457788201	44.8445293979209	298.939363139581	335.229390767514	0	Contig15	698356	700097	936
	A1054	153.24059416895	231.06328733447	0	111.43259414522	0	650.102066024366	Contig15	701036	701746	558
	A1055	0	0	0	0	0	0	Contig15	706423	707469	579
	A1056	124.500138751514	55.5771000183777	171.885665505545	25.4624846572616	0	0	Contig15	712173	714353	1221
	A1057	0	0	0	0	0	0	Contig15	717560	718034	438
	A1058	0	0	0	0	0	0	Contig15	722778	723365	588
	A1059	89.9140394808351	92.7629136268884	397.234821922278	1013.43901867719	0	0	Contig15	734410	736319	951
	A1060	30.4516565335734	38.0622975847014	134.533588193763	0	0	0	Contig15	741666	743425	1248
	A1061	0	42.4786473379901	0	97.3073357324457	0	0	Contig15	744166	745054	639
	A1062	137.03245440108	130.499306004691	134.533588193763	174.381295164755	0	96.8902117632468	Contig15	746510	748900	1248
	A1063	0	38.5566131377495	132.495200493857	0	0	0	Contig15	751815	753805	1584
	A1064	68.1069307417556	24.3224512983653	0	0	0	0	Contig15	760359	760734	279
	A1065	0	38.0166045503861	39.1918576250738	0	0	0	Contig15	765175	767501	1071
	A1066	53.0037201588559	18.9287696296901	292.709062178898	86.7216004644809	0	0	Contig15	769469	770361	717
	A1067	7.23879378169517	54.2877112979513	31.9805558220602	0	0	0	Contig15	776944	783216	2625
	A1068	100.171872587327	27.5181018339169	238.297937238587	0	0	98.0689248017292	Contig15	785319	787087	1233
	A1069	0	0	0	0	0	0	Contig15	787446	788045	354
	A1070	24.7419709335284	30.9256167875699	0	0	0	0	Contig15	788078	790165	1536
	A1071	0	104.802531463226	54.0212091588855	0	0	0	Contig15	790525	791509	777
	A1072	22.1466592971443	79.0904884876913	195.685219190928	0	0	0	Contig15	791671	792235	429
	A1073	94.5364859549743	222.82269562592	125.29695378046	247.480149385205	0	601.586986470309	Contig15	793267	794773	1005
	A1074	252.439819379768	327.824343586663	608.325790093536	75.0958786630831	0	0	Contig15	799958	801210	414
	A1075	101.073583388031	120.318509082339	0	257.24332903737	2225.35255147797	0	Contig15	803443	804666	846
	A1076	71.976642715719	71.1814396389222	24.460652398866	18.1175371599746	0	0	Contig15	806111	808402	1716
	A1077	34.6748789725362	107.320597152276	51.063843693983	226.932071288441	0	0	Contig15	810516	811536	822
	A1078	2963.08994390205	2582.35536574661	2582.12105752149	1601.18594505664	2693.34514814072	2767.81652144279	Contig15	813195	814052	699
	A1079	83.0292357919156	152.493571061661	26.2012980751898	135.848	391.728726290129	679.320136407483	Contig15	815263	818486	1602
	A1080	0	5.89059367382284	36.4361801358108	107.950325578182	0	0	Contig15	825426	827112	1152
	A1081	107.35499252514	124.601032286965	118.571976035181	0	0	0	Contig15	841869	842781	708
	A1082	127.358134564007	97.028974616535	75.021411110731	138.917309055033	0	0	Contig15	844597	846042	1119
	A1083	22.4607963084513	0	0	0	0	0	Contig15	849206	850205	846
	A1084	0	0	0	0	0	0	Contig15	859916	861247	1071
	A1085	437.088183852357	16.4309053565228	203.266244631738	451.666253266582	506.496706631789	0	Contig15	864433	866649	1239
	A1086	91.2296541417344	279.257774166416	345.468967213613	85.2940844074524	0	0	Contig16	119958	120842	729
	A1087	0	0	0	0	0	0	Contig16	125113	125561	390
	A1088	187.025922017223	44.5273222588183	440.676950303979	326.400984425369	0	0	Contig16	130666	131671	762
	A1089	266.291963440738	169.818916722821	42.0164960124665	155.604072905487	314.08879855695	121.040024304837	Contig16	133421	134597	999
	A1090	11.1907147685217	39.9644517799995	49.4399052019482	183.095958577835	0	0	Contig16	135939	136979	849
	A1091	52.2028397718402	0	0	0	0	0	Contig16	138786	140464	546
	A1092	65.0747728662665	92.958409756766	0	141.962071993226	0	0	Contig16	147696	148347	438
	A1093	475.58628087929	370.564582238576	143.257609271174	707.387799010612	0	1238.07833734333	Contig16	149082	150312	879
	A1094	0	0	0	0	0	0	Contig16	151646	152810	990
	A1095	544.547269776843	729.260827673271	427.341986027247	609.601838559145	591.581277825025	91.1907875418794	Contig16	153556	158526	2652
	A1096	170.420032977128	415.881196415546	564.67909663391	139.415667114423	469.020492912397	542.237597670547	Contig16	163480	164401	669
	A1097	0	34.3767168806683	0	0	0	0	Contig16	165140	166269	987
	A1098	13.7894293736936	147.735063401537	81.2278	60.1638969840666	0	0	Contig16	167978	172105	2067
	A1099	430.423913297492	417.424214053242	505.926810464325	155.060816790605	260.826857654525	0	Contig16	173430	177882	2406
	A1100	284.946091985109	238.410043189375	251.774941401181	159.844183889544	0	932.537153834437	Contig16	180214	181498	1167
	A1101	82.259020246536	73.4411678814276	0	112.15618241889	0	0	Contig16	182167	183894	1386
	A1102	13.3627522341419	42.9491386850881	59.0358361694149	109.316785395627	0	0	Contig16	188417	190571	1422
	A1103	8.16229968941144	0	0	26.7093589059419	0	0	Contig16	191801	193153	1164
	A1104	259.284280192298	661.399991446775	327.286389991844	60.6036915526635	1223.29321543233	0	Contig16	196207	196783	513
	A1105	488.730290045006	740.033101541003	0	511.764506444714	0	0	Contig16	197099	197682	486
	A1106	168.157820149998	640.562965167567	619.092618236785	183.420022221336	0	1783.46584484561	Contig16	199853	200248	339
	A1107	0	41.3148487807849	0	0	0	0	Contig16	205799	206455	657
	A1108	39.0021216686162	100.285180969122	0	0	0	0	Contig16	207842	209521	1218
	A1109	7.7055286605636	16.5108611003502	0	100.858698350418	0	0	Contig16	217032	219372	1233
	A1110	0	33.7610144887757	0	0	0	120.317397294062	Contig16	219838	221109	1005
	A1111	82.259020246536	0	90.8538517672164	0	0	0	Contig16	221457	224169	924
	A1112	0	31.7101117394575	0	0	0	0	Contig16	243739	245241	1284
	A1113	41.3597126053012	92.8427898441332	0	58.0031600121575	0	0	Contig16	248640	251825	1608
	A1114	0	0	0	0	0	0	Contig16	252650	253092	264
	A1115	802.89438071619	739.128463681027	1182.37970468884	1109.30362734988	1178.49656247284	681.233714256519	Contig16	257763	259023	1065
	A1116	35.9883213578595	411.270540135995	0	117.763991539835	0	0	Contig16	262078	262341	264
	A1117	69.6037863624536	99.4280426702405	0	0	0	0	Contig16	262422	262728	273
	A1118	53.6774962625701	332.269419431905	0	0	0	0	Contig16	262997	264213	531
	A1119	0	46.3997532461122	0	0	0	0	Contig16	265837	266537	585
	A1120	126.678891179665	30.159839609973	0	0	0	0	Contig16	268159	268383	225
	A1121	206.541670401629	84.2976883508561	173.807368598153	32.1839479984642	0	0	Contig16	269504	270646	966
	A1122	175.942904416202	10.9274781195554	0	0	0	0	Contig16	271659	273376	1242
	A1123	399.437945161107	264.918	126.049488037399	280.087331229877	0	0	Contig16	281944	283425	666
	A1124	0	27.5181018339169	0	0	0	0	Contig16	284878	286483	1233
	A1125	0	0	97.8426095954639	0	0	281.862434220354	Contig16	286681	287207	429
	A1126	8.6176116448752	9.23260396223662	0	0	0	0	Contig16	289267	292052	2205
	A1127	0	0	0	0	0	0	Contig16	293962	295191	780
	A1128	0	57.0249068255791	0	0	0	0	Contig16	296847	297246	357
	A1129	168.043427075066	156.954267358023	342.648812379216	0	0	329.031249742944	Contig16	304352	305508	735
	A1130	33.9318458516961	105.020870070442	0	148.046160792935	0	287.902343525076	Contig16	315222	316111	840
	A1131	70.0436207154549	32.1609664087389	66.310394180812	212.830973651771	0	0	Contig16	322439	324796	1899
	A1132	11.3919866168764	0	0	18.6389051358012	0	0	Contig16	325193	327956	1668
	A1133	77.8427856537401	96.5661100060583	36.2004997985804	254.723666047353	270.612082585937	104.285454316975	Contig16	330204	334931	2319
	A1134	0	0	0	0	0	0	Contig16	335369	337799	1959
	A1135	0	5.69770269709817	0	0	0	0	Contig16	338522	340075	1191
	A1136	124.398256477577	114.765347124692	137.396004963843	186.572084796334	0	0	Contig16	348008	350449	1833
	A1137	293.980549151122	334.048856439574	295.179180847075	349.813713266007	0	0	Contig16	355946	356811	711
	A1138	53.5478404744963	32.7824343586663	33.7958772274187	0	0	0	Contig16	357946	359941	1242
	A1139	0	0	0	0	0	0	Contig16	385020	386933	741
	A1140	253.357782359331	108.575422595903	0	0	0	967.351874244256	Contig16	395531	396445	375
	A1141	47.1802201786464	58.9717534273214	182.384454758025	192.983822262672	194.770148825818	0	Contig16	397574	399598	1611
	A1142	3.90984232036005	16.755466449985	0	0	0	0	Contig16	401544	404894	2430
	A1143	7.29717115090239	31.2717230978982	0	0	0	185.743447435533	Contig16	405467	407344	1302
	A1144	99.6599668371494	47.4542930926148	0	144.940297279797	0	281.862434220354	Contig16	409508	410553	858
	A1145	124.007950702986	34.0660838968068	42.1430517233474	0	0	0	Contig16	411841	413726	996
	A1146	271.102685403953	17.6030192276107	0	564.533998354383	0	0	Contig16	414891	416621	771
	A1147	264.526686918095	173.191654372815	227.240028318003	721.338602471378	0	0	Contig16	419181	421116	1293
	A1148	0	0	0	0	0	0	Contig16	423783	424910	750
	A1149	0	79.8348695558108	0	162.560490282439	0	0	Contig16	426673	427551	765
	A1150	131.957178312152	47.1247493905827	0	71.966883718788	0	0	Contig16	427976	429202	864
	A1151	0	23.3194636159585	0	0	0	0	Contig16	430548	431352	582
	A1152	279.840222972321	43.8747666739908	271.386721011556	22.3345501196238	0	0	Contig16	440712	442381	1392
	A1153	21.6915909554222	178.170285367135	0	141.962071993226	0	0	Contig16	444712	446288	876
	A1154	689.282202007003	864.877753521283	1481.45221822779	457.201378919359	0	0	Contig16	452509	453942	1020
	A1155	140.514128441609	131.241622876162	47.7525364237247	53.0540849257959	0	0	Contig16	455636	457823	1758
	A1156	278.415145449814	164.056270405897	338.255878887175	0	0	0	Contig16	460534	461948	1365
	A1157	111.775492217352	33.2645289815878	0	91.4402757838718	0	0	Contig16	463153	464254	1020
	A1158	42.5096950267334	470.614946934142	281.707916217812	208.655662862526	0	0	Contig16	466283	467037	447
	A1159	0	158.483233619285	445.588954527112	66.0078423917546	0	0	Contig16	468277	468747	471
	A1160	213.221896044982	107.500418411785	360.177051956371	102.60625005451	0	319.258044305035	Contig16	473552	475378	1515
	A1161	200.622678338837	133.058115926351	316.549619279442	375.139592959474	1419.79506678006	0	Contig16	478639	479481	663
	A1162	33.691194462677	48.1274036329356	0	0	0	0	Contig16	479947	480282	282
	A1163	85.0193900534668	0	187.805277478541	0	0	0	Contig16	481946	482392	447
	A1164	0	0	0	0	0	0	Contig16	490034	490264	231
	A1165	0	0	0	0	0	0	Contig16	491853	492512	534
	A1166	47.0342417746283	0	0	205.212500109019	0	0	Contig16	495102	496019	606
	A1167	1972.24620998282	81.2690288891487	4272.85120826178	62.0552769790746	4384.0777810554	4103.03938676456	Contig16	498050	498780	501
	A1168	0	0	0	0	0	0	Contig16	499009	500184	729
	A1169	6.62546501985698	28.3931544445352	0	86.7216004644809	0	0	Contig16	503765	505331	1434
	A1170	0	0	0	0	0	0	Contig16	505486	506145	513
	A1171	46.5731	9.50415113759652	58.7877864376106	21.7714942342552	219.730188906438	0	Contig16	507264	508889	1428
	A1172	0	0	0	0	0	0	Contig16	512408	514199	1269
	A1173	1006.8747358088	4.18112379066168	0	383.113909630516	0	74.5033791007591	Contig16	517048	518987	1623
	A1174	0	0	0	0	0	0	Contig16	525717	526115	399
	A1175	68.0024722590229	3850.93044099731	0	31.7890529309984	0	0	Contig16	535487	536812	978
	A1176	0	268.751046029462	0	51.3031250272548	0	0	Contig16	538192	538797	606
	A1177	38.527643302818	57.7880138512255	51.063843693983	113.46603564422	127.240352700078	147.103387202594	Contig16	559759	563819	2466
	A1178	33.3365503104383	11.905199846042	0	0	0	0	Contig16	564992	566948	1140
	A1179	72.8039604480836	90.9995160645736	160.821760599441	0	0	0	Contig16	578136	579045	522
	A1180	22.4210426866665	24.0211111937838	0	55.0260066664007	0	71.3386337938242	Contig16	580256	582160	1695
	A1181	0	0	0	0	1642.79952753086	0	Contig16	585164	585851	573
	A1182	223.753476268431	381.095799419495	0	112.643817994625	0	219.056130942993	Contig16	587605	588223	552
	A1183	0	0	0	0	0	0	Contig16	589159	590545	735
	A1184	9.45364859549742	6.75220289775514	0	0	0	0	Contig16	592432	593794	1005
	A1185	0	0	0	0	0	0	Contig16	594600	594893	294
	A1186	44.2933185942886	55.3633419413839	0	0	0	0	Contig16	609767	610905	858
	A1187	71.6509565495846	92.1171571797816	31.6549619279442	0	0	0	Contig16	611533	613384	1326
	A1188	80.1765134048516	152.708048658091	206.625426592952	109.316785395627	0	0	Contig16	613689	615514	1422
	A1189	132.648053591273	59.2143447839783	0	0	0	0	Contig16	616272	616899	573
	A1190	2367.54238369763	21.961048259689	2309.27557210265	1207.36674821423	0	0	Contig16	617567	617953	309
	A1191	63.8304490440175	175.347904709145	0	0	0	374.942586916378	Contig16	622075	624994	1935
	A1192	119.353081358359	229.285330368215	254.556081104768	195.278561669694	0	0	Contig16	628494	635661	4617
	A1193	0	11.4241816704443	0	78.5093276932232	0	0	Contig16	638585	640045	1188
	A1194	271.697353736548	321.408478417272	337.596349998289	527.885774409126	0	648.359165043067	Contig16	640853	642217	1119
	A1195	24.2061575502546	48.9857267550516	0	0	266.475337374432	154.036922650359	Contig16	642805	645628	2355
	A1196	161.867472062906	25.1331996749775	0	230.294027900121	0	0	Contig16	645869	647661	1350
	A1197	630.392586439094	53.6016106812316	629.948744717714	613.93550091857	0	0	Contig16	649901	651598	1266
	A1198	162.408834845725	107.713712892761	153.752672221443	113.881662148412	2298.71582240581	738.211137243785	Contig16	651854	653013	819
	A1199	422.262970598885	995.274707129107	0	138.176416740073	0	1074.83541582695	Contig16	656397	656681	225
	A1200	58.0335234461818	189.485903308731	183.13472738418	108.515510528853	136.899960627571	52.7569739443857	Contig16	659433	662197	2292
	A1201	210.463347687735	450.965956193425	88.5537542541224	196.770213712129	0	892.861698273971	Contig16	663631	664783	948
	A1202	74.1206278178894	31.2828123614081	133.961104839747	11.0247141016016	0	0	Contig16	665673	669923	2820
	A1203	158.745477668754	90.706284541272	35.0663989276976	51.9460213308545	0	0	Contig16	671219	672554	1197
	A1204	183.015986000773	34.1003211670549	210.927	104.153077944779	0	0	Contig16	674572	676487	1194
	A1205	122.479590919566	37.4915133273144	0	57.2554213011352	0	890.747582177032	Contig16	680982	681606	543
	A1206	128.888406723497	70.139161883658	81.3458905357636	160.670252023341	1621.57472743356	0	Contig16	682266	683934	1548
	A1207	65.1434171414419	53.6864233563601	88.5537542541224	16.3975178093441	0	63.7758355909979	Contig16	685441	688412	1896
	A1208	0	44.8552855389116	0	0	0	0	Contig16	695309	697199	1059
	A1209	49.4839418670568	1953.99407294523	218.617080814865	555.173102973507	233.46332571309	0	Contig16	699972	702413	1344
	A1210	69.6037863624536	124.285053337801	358.756235183367	0	0	0	Contig16	705522	706496	819
	A1211	0	0	105.996160395086	78.5093276932232	792.360378177761	0	Contig16	708416	709018	396
	A1212	6.4238788630662	77.9995851982059	113.521242776076	0	0	0	Contig16	711871	713631	1479
	A1213	28.7906570862876	20.5635270067997	0	471.055966159339	4754.16226906657	0	Contig16	719241	719570	330
	A1214	0	0	0	172.003838265651	0	0	Contig16	729183	730057	723
	A1215	31.0487478381533	376.997995124662	137.171501687758	508.001532132621	0	395.160079348144	Contig16	738808	739184	306
	A1216	10.3835156704644	14.8327080049047	137.621244316243	0	0	132.15189538856	Contig16	741654	742847	915
	A1217	10.8737245647782	5.82486	72.0591923029253	0	0	242.183945626244	Contig16	743625	748536	3495
	A1218	0	0	0	73.238383431134	0	0	Contig16	749852	751022	849
	A1219	0	0	0	0	0	0	Contig16	752026	752839	675
	A1220	218.565692528296	44.6025797048896	335.007582995173	145.961003598669	0	0	Contig16	755132	757542	2130
	A1221	33.8455052770099	549.093263128134	0	63.2869084305677	0	0	Contig16	778345	780665	1965
	A1222	76.6202970844751	273.627577106609	451.338489424237	752.170010480236	0	2275.35723108528	Contig16	783001	783476	372
	A1223	0	0	0	0	0	0	Contig16	786437	787425	864
	A1224	0	0	0	0	0	0	Contig16	792539	792916	378
	A1225	0	0	0	0	0	0	Contig16	794955	796993	1086
	A1226	0	0	0	0	0	0	Contig16	797919	800007	1182
	A1227	22.2503907224237	5.2973957160374	0	0	0	0	Contig16	801344	803235	1281
	A1228	27.5988869672474	34.4965485734985	0	0	0	0	Contig16	803372	805923	1377
	A1229	0	0	0	0	0	0	Contig16	812159	812902	744
	A1230	0	84.1931006481875	0	180.006498234586	0	300.047107395861	Contig16	818605	820158	1209
	A1231	0	0	0	0	0	0	Contig16	820213	820497	246
	A1232	1801.39707640809	394.291481139555	641.811613401437	1045.8306771611	1919.11137466907	0	Contig16	822995	823900	654
	A1233	37.0646950785757	20.5902676140908	109.166396661779	26.9524870104173	136.009843848458	0	Contig17	4542	7282	2307
	A1234	139.426452556236	327.205807089329	0	195.532665198216	0	1774.49243178978	Contig17	8036	8676	477
	A1235	114.218672375108	44.4981240147142	321.116236737899	67.9556147901998	342.923180063818	0	Contig17	12801	14344	915
	A1236	17.6925825669924	12.6368043058546	0	0	0	0	Contig17	18336	19354	537
	A1237	21.2263557606678	15.1607772838336	0	83.3503854330198	0	0	Contig17	28303	31248	2238
	A1238	139.037807392316	165.511314932778	68.2511862056162	101.104695175663	0	0	Contig17	32741	33659	615
	A1239	30.0797909856736	52.1761133008352	208.828256300766	154.675093365753	0	0	Contig17	35202	37687	2211
	A1240	109.205940672125	124.799336317129	289.479169078993	857.646724593556	0	277.97467650697	Contig17	39220	39851	435
	A1241	939.171089780279	389.99792599103	0	714.705603827963	2885.2846874335	0	Contig17	55137	55877	435
	A1242	0	26.3021857063718	0	0	0	0	Contig17	58737	59120	258
	A1243	253.357782359331	215.758852594422	129.152244666012	127.547461606221	0	124.019471056956	Contig17	71736	73322	975
	A1244	113.511551236259	89.1823214273394	0	74.2883960968134	0	0	Contig17	74416	75562	837
	A1245	101.750113397322	45.4214451957424	168.57220689339	166.477610530208	0	161.872803588396	Contig17	78453	79515	747
	A1246	94.0684835492566	235.157165275779	0	461.728125245293	0	0	Contig17	81794	83016	606
	A1247	195.895192545874	769.54229932663	0	747.862049366374	539.13180370858	0	Contig17	92350	93211	582
	A1248	30.2769816394994	34.6001984053227	0	59.4449211596872	0	0	Contig17	93789	96211	1569
	A1249	22.6212305677974	0	0	0	0	0	Contig17	96742	97161	420
	A1250	0	6.16345496116613	0	0	0	0	Contig17	97204	98628	1101
	A1251	87.1643746649075	51.8804580446782	0	0	0	184.891413272985	Contig17	99568	100387	654
	A1252	669.936443738616	192.641832673591	0	0	0	332.195011759703	Contig17	109846	112253	1092
	A1253	98.0920617541658	100.087963307432	0	0	0	0	Contig17	112831	113572	678
	A1254	131.349080716243	152.883979589725	85.969236080807	47.7568260622372	0	123.828964957022	Contig17	113651	116551	1953
	A1255	59.0853037218589	303.849130398981	261.035320375958	348.018960072945	0	0	Contig17	117149	118330	804
	A1256	0	0	0	0	0	0	Contig17	119353	120412	309
	A1257	0	38.6664610384269	0	0	0	0	Contig17	126733	127173	351
	A1258	160.537765319853	416.956307971976	128.95385412121	382.054608497897	0	0	Contig17	127896	129058	651
	A1259	91.6369293834386	356.053662062181	226.714009733934	371.828899213738	121.055057777158	186.60337080329	Contig17	130382	133852	2592
	A1260	8.0790109170705	57.7037747639789	0	0	0	0	Contig17	137244	138957	1176
	A1261	413.703586059718	988.346095326816	378.148464112198	793.580771817986	0	0	Contig17	139211	141114	666
	A1262	0	29.1399416521478	112.652924091396	66.7518921449628	0	0	Contig17	141757	145498	1863
	A1263	12.2750863546188	0	0	0	0	0	Contig17	146876	147938	774
	A1264	0	0	0	0	0	0	Contig17	149136	149369	234
	A1265	13.505212279282	178.451076583529	29.8326080429666	0	0	773.468982604683	Contig17	153876	155457	1407
	A1266	114.253791368357	114.756999643358	47.3218483838264	93.4677001623943	0	136.323544848401	Contig17	156423	159959	2661
	A1267	134.764777850708	160.424678776452	99.2304480294421	146.996188021354	0	0	Contig17	161020	162807	846
	A1268	0	0	0	0	0	0	Contig17	163355	163803	351
	A1269	117.746405263151	78.2995836028144	71.7512470366735	79.7171635038882	0	51.674779607065	Contig17	165750	170220	2340
	A1270	72.3879378169517	51.7025821885251	0	0	0	0	Contig17	173135	173724	525
	A1271	14.8451825601171	3.53435620429371	0	0	0	0	Contig17	175277	178416	1920
	A1272	18.0969844542379	19.3884683206969	159.902779110301	0	0	0	Contig17	178650	180104	1050
	A1273	0	117.505868610284	363.415407068866	0	0	0	Contig17	180707	180937	231
	A1274	7.64969149635661	57.3692601276659	33.7958772274187	75.0958786630831	0	146.037420628662	Contig17	182620	186052	2484
	A1275	136.159636220182	86.4454001559734	66.8383431790669	82.5098029896932	333.09417171804	0	Contig17	190016	193392	1884
	A1276	13.140963815318	87.6011938878882	116.111976532376	14.3336531888042	0	0	Contig17	194108	196712	2169
	A1277	12.8738710548441	45.9753652591051	170.627965514041	210.634781615965	425.168983412457	0	Contig17	206790	207600	738
	A1278	29.0547915549692	20.7521832178713	0	0	0	0	Contig17	222749	223507	654
	A1279	3.34421571224038	31.0515772119574	0	87.5457761816724	0	42.562120478892	Contig17	225058	228796	2841
	A1280	15.2993829927132	109.274781195554	67.5917544548374	0	0	0	Contig17	230216	231588	621
	A1281	67.2234681967565	96.0277912109988	32.9988046513003	0	0	570.373	Contig17	232895	235408	1272
	A1282	45.8981489781397	59.0083818455993	0	150.191757326166	0	0	Contig17	236784	238539	1035
	A1283	14.1382691048734	20.1963211673926	124.924046179923	0	0	0	Contig17	239070	241295	1344
	A1284	0	16.6731300055133	0	0	0	0	Contig17	241492	242909	1221
	A1285	0	14.4075666926622	0	0	0	0	Contig17	245550	246537	942
	A1286	11.7731311505265	184.995298722882	156.038957310238	0	0	0	Contig17	248658	249701	807
	A1287	261.014198859201	285.855622676941	76.8763361107216	284.704155371029	0	442.926682346271	Contig17	254191	254954	546
	A1288	0	0	0	0	0	0	Contig17	266854	267788	261
	A1289	0	22.3959205024552	0	0	0	0	Contig17	276630	277344	606
	A1290	0	56.9565316375389	0	111.833430814807	0	0	Contig17	280205	281319	834
	A1291	47.984428477146	25.7044087584997	105.996160395086	78.5093276932232	0	0	Contig17	292383	293517	792
	A1292	45.6774848003602	163.124132505863	0	149.46968156979	0	0	Contig17	294948	295904	624
	A1293	32.7053935919963	249.169070788073	96.3269753676512	249.716415795312	540.059741408595	693.740586807413	Contig17	300450	302611	1743
	A1294	122.479590919566	37.4915133273144	25.767022416485	95.4257021685586	0	0	Contig17	304157	306182	1629
	A1295	33.8713612779854	6.04809617847051	0	55.4183489599223	0	0	Contig17	308136	310029	1122
	A1296	13.6507425840157	0	120.61632044958	134.007300717743	0	0	Contig17	310428	311214	696
	A1297	54.1362782819083	57.9996915576403	39.8618039092631	29.5248753718104	148.990840341118	0	Contig17	311967	314741	2106
	A1298	161.816101871835	214.641194304552	306.383062163898	0	0	0	Contig17	315806	316460	411
	A1299	333.021827327987	60.630605401492	259.63595577188	170.939896998028	0	83.1058311206406	Contig17	323603	325506	1455
	A1300	154.588356650647	152.191802781196	166.125908376467	123.046281397822	137.983601476866	0	Contig17	327458	330788	2274
	A1301	16.7564670872573	41.8886661249624	0	0	0	0	Contig17	331574	332868	1134
	A1302	31.6697227949164	173.419077757344	46.6383105738378	0	0	0	Contig17	343707	344735	900
	A1303	35.3851651339848	0	312.659065299471	173.685440036404	0	0	Contig17	344918	346041	537
	A1304	87.1643746649075	72.6326412625495	64.1811613401437	95.0755161055547	0	0	Contig17	352292	353095	654
	A1305	104.40567954368	218.741693874529	123.002137777155	113.881662148412	0	354.341345877017	Contig17	353400	355684	1365
	A1306	70.7703302679696	0	312.659065299471	0	0	0	Contig17	355963	356581	537
	A1307	90.9574283927102	118.119476279267	0	757.625261499094	273.085038954215	0	Contig17	360462	362721	1149
	A1308	36.7185191825117	301.59839609973	283.885368710317	240.306811721866	0	0	Contig17	364553	365922	1035
	A1309	23.4938596401457	23.4924566694893	0	0	0	0	Contig17	372556	374997	2022
	A1310	66.1316717295238	162.695190471432	97.3885835648585	336.62468115331	0	0	Contig17	375496	377018	1293
	A1311	102.160396112633	18.241838473774	0	0	0	0	Contig17	378256	378627	372
	A1312	20.6991652254355	36.9605877573198	0	135.467075235366	341.802516076681	0	Contig17	379723	380742	918
	A1313	5415.5225979307	8686.03380767221	6715.91672263264	3316.23400176175	0	3627.56952841596	Contig17	382231	382846	300
	A1314	38.7792524019384	9.23260396223662	0	211.494515418479	0	0	Contig17	386393	387337	735
	A1315	670.652953304112	79.8348695558108	1152.24061417717	3291.84992821938	0	0	Contig17	390522	390936	255
	A1316	0	19.3332305192134	89.6890587958419	22.1436565288578	0	0	Contig17	391393	393090	1404
	A1317	10.282377530817	0	0	168.234273628336	0	0	Contig17	397986	399691	924
	A1318	0	80.7852846695704	0	0	0	0	Contig17	402917	403304	252
	A1319	15.2993829927132	81.9560858966656	0	0	0	0	Contig17	403860	405966	1242
	A1320	5.44153312627429	15.5463090773056	96.1614651006964	0	0	0	Contig17	408080	409825	1746
	A1321	213.319376338815	152.361884040019	434.968699652373	214.781994932756	0	626.523234614156	Contig17	410688	412133	1158
	A1322	23.992214238573	342.725450113329	0	0	0	0	Contig17	412855	413316	396
	A1323	0	325.076115556595	167.562792480854	558.497492811672	0	0	Contig17	416159	416750	501
	A1324	8.14131691386025	34.8892746130793	0	0	0	0	Contig17	431493	432954	1167
	A1325	177.587230625699	528.501862324292	392.284855293963	677.968399892881	0	0	Contig17	433992	434731	321
	A1326	72.8039604480836	99.666136642152	107.214507066294	9.92646671983282	0	0	Contig17	436251	440515	3132
	A1327	269.089147930662	133.058115926351	91.4476677918388	0	0	0	Contig17	445372	445903	459
	A1328	10.9205940672125	0	0	0	0	0	Contig17	446694	447658	870
	A1329	154.197152184986	16.9437301179623	366.818173052657	0	0	0	Contig17	453157	454145	801
	A1330	175.67180595023	202.149926507523	21.5585410973056	47.9039965585769	0	62.1052821163493	Contig17	456111	459292	1947
	A1331	9.16192559158622	26.1753670674789	0	0	0	0	Contig17	462880	467399	3111
	A1332	7.59465774458426	59.6687474298026	134.210965680109	0	0	0	Contig17	471993	474182	1251
	A1333	287.906570862876	31.6361953950765	978.426095954639	289.880594559593	0	845.587302661063	Contig17	475100	475817	429
	A1334	255.916951878112	58.3902618711598	62.8125394933842	46.5240460404286	117.386722693002	0	Contig17	481219	485936	2673
	A1335	31.9537561832116	32.9661923987933	94.1131827723184	92.9437780762822	0	271.118798835274	Contig17	486640	489960	2676
	A1336	59.5499061100992	15.4665844153707	0	0	0	0	Contig17	493669	496657	1755
	A1337	25.422942610598	67.4445954580817	0	0	0	0	Contig17	502269	506291	2616
	A1338	530.508046818396	321.500828329661	284.091231921854	315.631408797121	1061.84334943619	204.600650220866	Contig17	510254	511092	591
	A1339	37.3841584425657	116.341708444879	58.9860589045166	78.6417211631949	0	33.9850995729432	Contig17	511736	518204	3558
	A1340	338.713612779854	447.559117206818	149.641638204827	609.601838559145	0	0	Contig17	519062	519891	561
	A1341	1313.9565840444	1407.72655626337	1488.45672044163	385.864993556055	1112.67627573898	1071.97681099762	Contig17	521521	522291	564
	A1342	17.9178063903346	777.458383156658	19.7899479096907	102.60625005451	295.874313775006	285.051825272353	Contig17	523460	525719	2121
	A1343	1396.78690056181	1244.58726774779	916.473351887642	1040.8485540464	10504.8301665838	6160.35582215229	Contig17	526359	527432	687
	A1344	82.6615929394228	335.792667761934	91.2984872571049	101.434563675421	170.62246316389	0	Contig17	528343	530792	1839
	A1345	268.387481312851	249.202064573929	0	219.559984226811	886.369236605631	0	Contig17	533861	534623	708
	A1346	91.9443565013701	102.154295453134	0	0	337.392161030531	0	Contig17	536276	537598	930
	A1347	93.5392656389935	143.16379561696	59.0358361694149	0	0	0	Contig17	539361	540378	711
	A1348	124.466159456003	79.0214138252566	183.294670377528	0	0	0	Contig17	540542	541383	687
	A1349	1482.94733722227	1364.37369664163	1665.65394906563	1315.96587371498	9961.10189709186	5438.15537769589	Contig17	541893	542815	378
	A1350	0	100.38408154207	41.3949502134655	0	0	0	Contig17	543921	546256	1014
	A1351	7.47809274968509	21.364703383688	16.5188821394939	97.8817592019407	246.969468522939	95.1743284380418	Contig17	551654	555152	2541
	A1352	0	53.6742908313078	0	0	709.095389284505	0	Contig17	557435	558506	885
	A1353	17.7919790982676	88.9545831193023	0	116.440800623657	0	0	Contig17	559594	560297	534
	A1354	0	0	0	0	0	0	Contig17	561401	562490	831
	A1355	16.2408834845725	92.7995064922245	0	0	0	0	Contig17	563488	564359	585
	A1356	24.8065713798301	17.7179214418901	73.0626275308164	0	0	0	Contig17	564554	566220	1149
	A1357	175.942904416202	175.932397724842	310.922070492252	172.720520925091	0	0	Contig17	570386	571238	540
	A1358	0	0	0	0	0	0	Contig17	572273	573630	876
	A1359	0	0	0	0	0	0	Contig17	578470	579409	873
	A1360	17.4970844170809	0	0	0	0	0	Contig17	581668	582210	543
	A1361	59.8482950455113	78.3680871755203	121.186161333594	195.840590655221	164.71113373144	95.2117986460882	Contig17	582916	591386	3810
	A1362	0	156.703985925311	84.2861034466948	62.4291039488281	0	0	Contig17	595549	597710	996
	A1363	271.102685403953	176.030192276107	163.324823021222	241.943142151879	0	0	Contig17	602583	603722	771
	A1364	11.3106152838987	48.4711708017422	0	0	0	575.804687050153	Contig17	604198	605080	840
	A1365	60.3871832953914	119.808684891312	148.214970043976	0	221.592309151408	0	Contig17	605130	607380	1416
	A1366	52.0598182930132	37.1833639027064	268.330006041258	198.746900790516	0	0	Contig17	607421	608934	1095
	A1367	0	0	0	0	0	0	Contig17	619897	621075	933
	A1368	63.0870972010286	108.142851191138	55.7430006858619	0	0	0	Contig17	638611	639624	753
	A1369	20.564755061634	0	0	0	0	0	Contig17	641154	641615	462
	A1370	0	82.254108027199	0	188.422386463736	0	244.280776324307	Contig17	641964	642567	495
	A1371	5.42289773885554	0	0	0	0	0	Contig17	645370	647662	1752
	A1372	393.820387087043	445.365507193901	217.484349826187	322.172992399134	0	0	Contig17	648237	648936	579
	A1373	73.0329037199329	14.2263394386665	0	0	219.26953861523	84.4996396090371	Contig17	649105	651571	1431
	A1374	182.895055654532	158.132897651074	0	62.9983662948661	317.907507353995	490.046542170343	Contig17	652081	653273	987
	A1375	347.594518480789	248.266972399168	0	126.380868969579	0	0	Contig17	654615	655522	738
	A1376	416.17263929217	130.499306004691	313.911705785447	597.878726279162	0	0	Contig17	657391	658658	936
	A1377	39.5871534936455	70.6871240858741	131.170248488919	64.7701953469092	0	0	Contig17	662551	663609	960
	A1378	69.7570986672167	99.6470471695142	184.90960139407	45.6530011255747	0	0	Contig17	664481	666294	681
	A1379	6.82537129200784	24.3748703744394	60.3081602247902	111.672750598119	0	0	Contig17	667565	669752	1392
	A1380	111.907147685217	87.9217939159989	148.319715605845	146.476766862268	0	142.425187609578	Contig17	670330	671343	849
	A1381	36.9326213351794	59.3524540429497	40.7915	90.6405066079195	0	0	Contig17	674743	676215	1029
	A1382	166.682751552191	238.103996920839	0	0	6881.02433680687	0	Contig17	678234	678571	228
	A1383	10.0538802523544	35.9045709642535	0	0	332.036729903062	639.782985611281	Contig17	678782	681593	945
	A1384	66.9752445813942	478.366036109843	0	46.9632836352211	0	243.54276793662	Contig17	686229	689417	1986
	A1385	0	0	0	115.147013950061	0	0	Contig17	689666	690251	540
	A1386	78.892547887692	346.140507979227	199.167162592902	73.7596530640958	0	0	Contig17	695468	696431	843
	A1387	0	25.7044087584997	79.4971202963144	0	0	0	Contig17	696721	697414	528
	A1388	13.7694446934419	24.5868257689997	91.2488685140304	45.0575271978499	0	0	Contig17	699130	700737	1380
	A1389	0	0	0	0	0	0	Contig17	702450	703081	528
	A1390	911.704141065774	1348.05343711243	1059.96160395086	680.414173341268	1056.48050423702	2239.24044963948	Contig17	707675	708581	594
	A1391	35.9883213578595	0	0	0	0	0	Contig17	709417	709944	528
	A1392	219.251927041729	165.299120939275	107.62687055501	119.575745255832	0	310.04867764239	Contig17	711273	712458	780
	A1393	35.0587337213096	83.4681908025082	51.6291260964994	382.407057398726	0	0	Contig17	713666	715109	813
	A1394	32.5373864331333	108.45147804956	622.908942595779	212.943107989838	0	138.035370183256	Contig17	718412	719989	876
	A1395	0	0	0	0	0	0	Contig17	724262	725325	654
	A1396	0	0	0	0	0	0	Contig18	10474	10755	282
	A1397	91.7962979562793	163.912171793331	81.1101053458048	210.268460256633	0	0	Contig18	57486	58759	1035
	A1398	43.6823762688502	31.1998340792824	0	0	0	0	Contig18	467767	468636	870
	A1399	46.317693301523	12.4057841174477	0	0	0	0	Contig18	470775	474105	1641
	A1400	404.294333552124	256.679486042323	0	293.992376042708	0	285.86	Contig18	474580	475087	423
	A1401	835.585519996165	412.610183589207	364.599170609807	506.346804014925	0	393.872912965902	Contig18	475169	476219	921
	A1402	79.6722586035632	33.1947920235551	0	0	0	0	Contig18	479011	480540	1431
	A1403	233.848164097484	911.47616542798	236.14334467766	109.316785395627	0	170.068894909328	Contig18	481271	483128	1422
	A1404	67.382388925354	144.382210898807	0	0	370.892091912995	714.65120733175	Contig18	484346	485582	846
	A1405	90.269993714726	51.9379660741815	22.1559670184502	49.2315024014511	0	0	Contig18	489095	493806	3789
	A1406	97.6729768441346	114.156402262047	104.609294745057	58.1115771336755	0	0	Contig18	496552	502045	3210
	A1407	46.7449782950795	75.1213717222574	0	0	0	0	Contig18	503745	505745	813
	A1408	17.5942904416202	37.6997995124662	0	0	0	0	Contig18	59160	60060	540
	A1409	52.595031925128	10.7330390071078	49.7917906482254	0	0	95.6259266749957	Contig18	509218	514132	2529
	A1410	13.3066062163514	0	117.575572875221	87.0859769370207	0	338.708639441266	Contig18	516300	517479	714
	A1411	6.57048	14.0787633034106	87.0839823992821	0	0	0	Contig18	518044	519623	1446
	A1412	233.924088826087	8.56813625283323	211.992320790172	19.6273319233058	0	305.350970405384	Contig18	523712	525733	1584
	A1413	42.0394550374996	40.0351853229729	61.9092618236785	0	0	0	Contig18	533074	535358	1356
	A1414	64.8969729404024	9.27044250306546	229.368740527071	0	0	0	Contig18	536063	537792	732
	A1415	195.224	56.8079170735792	159.720241691225	283.924143986451	0	0	Contig18	538717	540328	1314
	A1416	98.6254343094282	0	0	35.8589316799497	0	0	Contig18	541310	542520	867
	A1417	21.1837610668337	158.868720353536	514.737207002223	242.617454142268	0	0	Contig18	546961	548039	897
	A1418	1989.97491891429	719.32950793901	5843.19063511301	476.470402551975	2805.13789056035	1853.16451004647	Contig18	551639	552590	783
	A1419	32.8914034962039	57.0531090544741	124.553351680872	46.1271420868196	0	0	Contig18	62995	65748	2022
	A1420	0	19.8419997434033	0	0	764.558259645208	0	Contig18	560077	562913	2052
	A1421	48.5731944707306	41.6316804432142	128.756072136362	0	0	0	Contig18	565605	566884	978
	A1422	0	9.94280426702405	0	0	0	0	Contig18	566959	568581	1365
	A1423	0	0	0	0	0	0	Contig18	570870	571987	948
	A1424	49.024338691821	147.064233392283	86.6346326448999	0	0	0	Contig18	574144	575313	969
	A1425	1729.97604694697	2192.23503772931	1356.00374355652	1597.85503939512	921.511629246383	532.682750134502	Contig18	577103	578734	681
	A1426	0	17.2014294353458	0	0	0	0	Contig18	584549	585337	789
	A1427	12.0302840626463	38.6664610384269	0	0	0	0	Contig18	585885	590323	3159
	A1428	211.131485299443	183.113311917693	133.252315925251	296.09232158587	0	191.934895683384	Contig18	592170	593586	630
	A1429	171.70331635798	81.7586013523363	337.144413786779	15.607275987207	472.55227373252	0	Contig18	594279	596856	1992
	A1430	129.962145378707	9.77100635312299	302.192077152297	134.296733332684	0	87.0547043056386	Contig18	68560	70429	1389
	A1431	19.4690918821207	32.4465487607291	28.6710925658839	0	0	0	Contig18	597228	599235	1464
	A1432	41.3983304508711	51.7448228602477	91.4476677918388	33.8667688088414	0	0	Contig18	599840	601947	918
	A1433	182.709939201441	86.9995373364604	0	0	0	0	Contig18	603340	603730	312
	A1434	0	11.8428689567957	0	0	0	0	Contig18	606890	608348	1146
	A1435	0	0	0	0	0	0	Contig18	612734	614274	684
	A1436	99.6599668371494	0	0	108.705222959848	0	0	Contig18	620778	621671	858
	A1437	236.984320234068	69.2445297167746	0	317.241773127718	0	0	Contig18	622882	623989	882
	A1438	0	0	151.259385644879	0	0	72.6240145829021	Contig18	626653	628531	1665
	A1439	464.489267658774	0	0	0	0	1074.83541582695	Contig18	629326	629733	225
	A1440	39.5871534936455	301.59839609973	0	215.900651156364	0	0	Contig18	630246	631901	1440
	A1441	92.6918715948772	44.1363506487409	0	303.314085526989	0	0	Contig18	83936	84773	615
	A1442	277.804585920319	1250.04598383441	245.464792493883	2727.16611986986	0	0	Contig18	632711	633208	342
	A1443	0	0	0	0	0	0	Contig18	91872	92309	438
	A1444	0	5.51704383109261	34.1255931028081	0	0	0	Contig18	94390	95803	1230
	A1445	23.992214238573	59.9769537698326	0	0	0	0	Contig18	96800	97800	792
	A1446	0	144.580674418943	0	0	0	0	Contig18	100791	102527	1455
	A1447	0	0	0	0	0	0	Contig18	104428	105004	534
	A1448	8.55938453916659	103.929177034366	0	0	0	0	Contig18	19415	20820	1110
	A1449	78.9549875773538	275.699364855708	0	0	0	0	Contig18	107531	109427	1083
	A1450	0	0	0	0	0	0	Contig18	110551	112371	1245
	A1451	73.6505181277125	87.6739523545725	0	80.3351260116703	0	0	Contig18	113465	113903	387
	A1452	23.1588466507615	86.8404888221342	102.314392483739	18.9455781636297	0	0	Contig18	114651	117046	1641
	A1453	44.6052433731217	366.378333290164	0	0	0	0	Contig18	118395	118863	426
	A1454	0	7.4900263932052	0	0	0	0	Contig18	128901	130687	906
	A1455	0	28.5604541761108	0	0	0	0	Contig18	132556	133743	1188
	A1456	5.94178664069726	12.7316396102137	78.751368698788	0	0	0	Contig18	135344	138273	1599
	A1457	0	0	0	0	0	0	Contig18	140178	142339	1713
	A1458	93.9968941401628	30.9861365855887	0	118.301726661021	0	184.047160244341	Contig18	142753	144449	1314
	A1459	50.9774209978533	13.6538509300682	0	41.7031438853339	0	0	Contig18	23525	25015	1491
	A1460	26.065615469067	9.30859247221387	57.5781612022689	42.6470422037262	0	0	Contig18	146026	149386	1458
	A1461	0	0	0	0	0	0	Contig18	149714	150595	882
	A1462	54.4855445934045	48.6449025967306	90.2676978848473	22.286518829044	0	0	Contig18	153546	155365	1395
	A1463	0	0	0	0	0	0	Contig18	159927	160941	555
	A1464	74.3919662967834	83.496200262509	0	139.103775241684	0	270.512269083964	Contig18	168238	169560	894
	A1465	0	0	0	0	0	0	Contig18	171842	172240	399
	A1466	221.185365551797	308.77931029258	88.8348772835005	394.789762114494	0	0	Contig18	174361	176186	945
	A1467	0	158.483233619285	0	0	0	0	Contig18	180551	181138	471
	A1468	0	0	0	0	0	0	Contig18	187237	188118	765
	A1469	18.6842022388887	240.211111937838	165.091364863143	61.1400074071119	0	0	Contig18	190668	192041	1017
	A1470	31.1709870028704	57.8855189364638	110.169237575995	20.4000615265856	0	0	Contig18	25397	27436	1524
	A1471	0	0	0	44.0988564064062	0	1029.09773855772	Contig18	193294	194240	705
	A1472	45.8981489781397	0	0	0	0	0	Contig18	196737	197922	621
	A1473	95.3024065587761	104.721665312406	97.1631470288287	0	0	0	Contig18	204658	207192	1296
	A1474	0	0	0	0	0	0	Contig18	207558	207800	243
	A1475	16.6099944728582	71.1814396389222	244.60652398866	144.940297279797	0	211.396825665266	Contig18	213118	215191	1716
	A1476	0	0	0	0	0	866.802754699154	Contig18	215841	216716	558
	A1477	61.987001911758	56.348454787316	74.6876859723381	73.7596530640958	186.10599629798	0	Contig18	217297	220451	1686
	A1478	29.2335902722305	6.95996298691684	43.0507482220041	0	0	0	Contig18	222504	224017	975
	A1479	46.9181078443206	52.6600374142385	44.4174386417503	131.596587371498	110.678909967687	0	Contig18	225691	229020	2835
	A1480	77.6218695953833	11.0881763271959	0	355.601072492835	0	0	Contig18	239647	240393	612
	A1481	31.5435486005143	81.1071383933536	139.357501714655	41.2877739263166	0	0	Contig18	32789	34656	1506
	A1482	0	0	0	0	0	0	Contig18	246978	247270	234
	A1483	1357.27383406784	37.2855160013402	1614.40305832515	0	0	221.463341173136	Contig18	250624	251401	546
	A1484	54.2909533627138	0	0	0	0	0	Contig18	257066	258023	525
	A1485	52.1507411293533	81.2690288891487	83.7813962404271	15.5138192447687	939.445238797585	60.3388145112435	Contig18	264343	267284	2004
	A1486	62.6090071728166	29.812	23.0502358684536	119.510080376505	0	0	Contig18	271156	273708	1821
	A1487	0	19.0349618856772	0	0	0	0	Contig18	275249	277708	2139
	A1488	142.335832786141	144.02170600268	681.233749954934	232.881601247314	0	0	Contig18	282578	284079	801
	A1489	25.6435002387987	82.420614318752	0	377.607616597365	0	0	Contig18	284088	285001	741
	A1490	207.185102396649	52.8501862324292	0	96.8526285561259	0	0	Contig18	286424	287368	642
	A1491	78.3177070662538	34.9611742001232	64.8755479388779	0	0	0	Contig18	287678	290194	1941
	A1492	23.7226387976902	118.606110825736	471.623365353416	0	391.728726290129	1207.68024250219	Contig18	35475	36458	801
	A1493	54.2024595512016	33.1831976148847	0	0	255.725109827542	197.096958892473	Contig18	290789	292609	1227
	A1494	123.388530369804	146.882335762855	0	0	0	0	Contig18	292781	293011	231
	A1495	93.1462435144599	116.425851435557	0	0	0	0	Contig18	293142	293549	408
	A1496	0	0	0	0	0	0	Contig18	301457	302056	600
	A1497	36.612396294701	169.975974680483	0	539.127637569649	0	0	Contig18	307681	308259	519
	A1498	0	0	0	0	0	0	Contig18	308856	309985	633
	A1499	0	12.9256455471313	0	0	0	0	Contig18	310471	310995	525
	A1500	216.915909554222	0	0	0	0	0	Contig18	314271	314547	219
	A1501	244.508889225457	199.587173889527	720.15038386073	571.501723649199	0	0	Contig18	315049	316111	816
	A1502	31.5121619849914	135.044057955103	0	0	0	0	Contig18	319027	319792	603
	A1503	0	0	0	0	0	0	Contig18	39744	40684	810
	A1504	186.29248702892	212.892985482162	0	121.920367711829	0	948.384190435545	Contig18	320503	320881	255
	A1505	0	0	197.063284114807	0	0	0	Contig18	321143	321635	426
	A1506	35.7849975083801	63.8979652753664	0	0	0	0	Contig18	322711	323772	1062
	A1507	40.0882567024258	57.2655182467841	0	0	0	0	Contig18	324832	325290	237
	A1508	65.202370460122	66.5290579631756	493.817406075929	60.9601838559145	0	711.288142826659	Contig18	328162	329652	1020
	A1509	0	37.5211274768621	0	49.1148400734856	0	0	Contig18	330621	332558	1266
	A1510	29.5978717709499	21.1400744929717	65.3808092156604	48.4263142780629	244.372826914637	282.520991309654	Contig18	341928	344997	1284
	A1511	147.301036255425	99.9483056842127	325.383562143054	72.3016134105033	1216.18104557517	656.149527103662	Contig18	346754	348503	1290
	A1512	119.831383548332	24.4539240080862	75.6296928224396	0	0	0	Contig18	352054	352987	555
	A1513	75.404101892658	80.7852846695704	229.027417996525	138.793275743377	0	479.837239208461	Contig18	356807	359800	2016
	A1514	0	0	0	0	0	0	Contig18	43385	43627	243
	A1515	36.3671457932054	38.9625	0	19.8339354172353	0	0	Contig18	361199	367270	3135
	A1516	185.685671110259	176.832935823946	91.1497926524517	33.756453600995	0	0	Contig18	367350	368675	921
	A1517	96.7506806362007	55.2828017290747	113.983651096956	337.702036839282	0	82.0902812495126	Contig18	369729	371442	1473
	A1518	17.5942904416202	87.9661988624211	0	0	0	0	Contig18	373117	373907	540
	A1519	60.6699670400697	346.664823103137	53.6072535331469	158.823467517325	0	308.860751674411	Contig18	376372	377666	783
	A1520	11.0347466184378	338.904121052832	0	216.652918233564	0	1263.96150815887	Contig18	380291	382337	1722
	A1521	37.071581866959	41.6084743783072	0	86.6490907650959	0	134.803772887996	Contig18	385124	387521	1794
	A1522	25.0353539880762	19.1585655342855	0	111.180911267422	0	0	Contig18	388506	396475	5313
	A1523	0	0	0	0	0	0	Contig18	402290	402677	339
	A1524	2400.44395706691	2679.80740483518	2138.82698173014	3696.43917393826	3997.13006061648	0	Contig18	403973	404809	471
	A1525	142.978432482692	224.66697677858	347.418566351387	374.292776722545	0	272.954817789011	Contig18	51555	53480	1329
	A1526	44.3277612992609	59.8037255096664	43.5194188869404	32.2340007947293	0	0	Contig18	407568	411050	1929
	A1527	31.1250346878785	55.5771000183777	0	0	0	0	Contig18	416421	417880	1221
	A1528	24.6648931424582	116.270409711344	0	32.2842095187086	162.915217943091	0	Contig18	419252	423525	1926
	A1529	0	36.4836769475479	180.535395769695	0	0	260.040826409746	Contig18	436176	437293	930
	A1530	68.8472234672095	155.716563203665	152.081447523384	37.5479393315415	1136.86489042896	0	Contig18	437753	438856	828
	A1531	65.4825095383609	0	26.2997991957732	0	0	0	Contig18	439427	441996	1596
	A1532	18.148838277889	58.332068013558	0	0	0	0	Contig18	442830	444164	1047
	A1533	19.3698610366461	27.6695776238284	0	0	0	0	Contig18	446308	447474	981
	A1534	12.2276921988094	122.269620040431	0	0	0	311.245776783866	Contig18	448476	449420	777
	A1535	87.971452208101	364.431395287173	0	690.882083700364	0	0	Contig18	454158	455889	1080
	A1536	987.235185890912	1117.03109666567	798.89698668148	1503.30823768135	1129.84720592014	1119.62022481974	Contig19	6419	11094	1944
	A1537	64.632087336564	11.5407549527958	142.77033849134	0	0	0	Contig19	16221	16808	588
	A1538	242.679868160279	251.331996749775	0	39.7058668793313	0	0	Contig19	17108	18753	783
	A1539	211.131485299443	312.565610503356	203.512627958565	364.283280496556	0	48.8561552648614	Contig19	20393	23482	2475
	A1540	0	63.7179710069851	0	0	0	0	Contig19	26405	27354	639
	A1541	120.646563028253	366.226623835386	0	197.394881057247	0	767.739582733537	Contig19	29508	29822	315
	A1542	154.486452658129	165.511314932778	170.627965514041	0	0	983.081173012456	Contig19	29896	30239	246
	A1543	62.5060318320718	111.611248556643	92.0492971852061	204.537458990239	0	0	Contig19	63524	64899	912
	A1544	20.3011043557156	0	0	0	0	0	Contig19	140674	142890	936
	A1545	171.187690783332	101.891350033692	0	0	0	0	Contig19	193493	193894	333
	A1546	65.9785891560758	0	0	431.801302312728	0	0	Contig19	206623	206910	288
	A1547	1571.39845928974	3591.55341920289	3310.96403310451	4034.54041244869	7984.08930682935	5845.95598302827	Contig19	215566	216029	393
	A1548	2382.76961980799	4265.46303055332	6129.60653256154	3257.01553744458	4980.55094854593	3070.95833093415	Contig19	217540	217912	315
	A1549	76.0073347077993	80.1390023922139	303.815280309572	177.655392951522	0	230.321874820061	Contig19	222782	227466	2625
	A1550	153.550171126867	0	84.7969283160687	0	0	0	Contig19	261884	262980	990
	A1551	32.4263373326789	73.3409069013847	119.381341059312	88.4234748763265	0	137.564259704815	Contig19	279787	282855	1758
	A1552	117.006365005849	72.4281862554769	68.9236116854745	127.626000683565	0	198.553340362122	Contig19	287071	288456	1218
	A1553	76.3125850479913	190.770069822118	84.2861034466948	0	0	485.618410765189	Contig19	315504	316001	498
	A1554	61.694265184902	195.843114350474	151.423086278694	224.312364837781	679.166038438081	174.486268803077	Contig19	318149	319671	1386
	A1555	95.2894314183325	120.105555968919	173.346	110.052013332801	0	214.015901381473	Contig19	368106	371261	1695
	A1556	0	0	0	0	0	0	Contig19	382642	383030	300
	A1557	0	0	0	0	0	0	Contig19	384295	384816	522
	A1558	553.451466318927	527.065158232537	1630.0768744254	905.525061160672	2030.90427028086	4304.55931095745	Contig19	440834	441254	309
	A1559	11.2303981542257	24.0637018164678	99.2304480294421	220.494282032031	0	0	Contig1	19408	20486	846
	A1560	0	0	0	0	0	0	Contig1	85013	85819	753
	A1561	44.1903108766275	26.3021857063718	0	72.3016134105033	0	0	Contig1	520340	522181	1290
	A1562	22.907575258529	12.2711824814537	50.6021452880699	18.7400203535361	0	0	Contig1	523849	526000	1659
	A1563	0	0	0	0	0	0	Contig1	528308	528871	564
	A1564	0	0	0	23.0806932193886	0	0	Contig1	531429	533341	1347
	A1565	90.3236300746278	120.96192356941	99.7610921365514	406.401225706097	0	0	Contig1	534266	537336	1683
	A1566	105.246812913619	61.5042046426941	84.5407442426062	0	0	0	Contig1	538798	540052	993
	A1567	117.606397646904	101.999457566885	222.676283906918	109.954708281225	0	213.826674236131	Contig1	540128	541603	1131
	A1568	71.976642715719	179.930861309498	317.988481185258	235.52798307967	0	0	Contig1	543771	544034	264
	A1569	166.010643683029	9.12091923688698	0	125.361668413373	0	0	Contig1	548337	549080	744
	A1570	192.125519890882	8206.89960424019	410.709192920294	162.242367992258	0	552.141480733023	Contig1	551664	554429	1533
	A1571	23.4977333185694	20.5126691494045	103.812	59.8043023813176	0	0	Contig1	92007	97431	3639
	A1572	13.8699515890145	39.6260666408404	0	30.2576095051255	0	0	Contig1	556017	559425	2055
	A1573	118.090491777654	168.690628326967	189.715161656289	122.953591167014	0	0	Contig1	565933	569256	1770
	A1574	178.780693197109	182.41838473774	56.4173111780296	793.957233284693	0	975.153099036549	Contig1	571262	572215	744
	A1575	0	38.1233927654153	0	0	0	0	Contig1	572755	573473	534
	A1576	0	0	0	0	0	0	Contig1	649473	650172	540
	A1577	0	0	0	0	0	0	Contig1	650410	652988	1401
	A1578	0	0	0	0	0	0	Contig1	653690	655611	1020
	A1579	0	0	0	0	0	0	Contig1	660816	661069	207
	A1580	193.537194857822	25.1331996749775	38.8652588115315	0	0	0	Contig1	662131	664165	1080
	A1581	235.297137231306	113.553612989356	84.2861034466948	62.4291039488281	0	80.9364017941982	Contig1	665228	667286	1494
	A1582	0	0	0	0	0	0	Contig1	103298	104169	747
	A1583	13.971936527169	39.9174347779054	20.5757252531637	30.4800919279573	0	296.370059511108	Contig1	675367	678959	2040
	A1584	18.9639058652194	67.7241907409572	0	0	0	0	Contig1	681007	681850	501
	A1585	406.022087114313	20.7141755563001	0	246.743601321559	574.678955601453	0	Contig1	682447	685190	1638
	A1586	779.710500421953	226.886331412411	85.0546697395218	283.492648326897	953.722522061986	0	Contig1	687282	688311	987
	A1587	97.6729768441346	73.9902607254009	78.4569710587925	106.537891411738	0	0	Contig1	689653	695491	3210
	A1588	0	0	0	0	0	0	Contig1	695635	695927	213
	A1589	57.5813141725752	82.254108027199	508.781569896412	0	0	0	Contig1	697545	698414	495
	A1590	80.790109170705	5.77037747639789	0	26.4368144273099	0	0	Contig1	700323	702809	1176
	A1591	31.201697334893	44.571191541832	0	0	0	0	Contig1	715014	715951	609
	A1592	82.3778916630773	45.7627624139763	40.4378415380096	149.75767710268	0	0	Contig1	717495	719466	1038
	A1593	0	0	0	0	0	0	Contig1	107943	108991	387
	A1594	85.3631342181034	146.328062797712	75.4258392029721	55.866475770919	0	0	Contig1	721613	724117	1113
	A1595	172.352232897504	261.590445596704	380.720902643574	0	0	0	Contig1	725108	725791	441
	A1596	42.9905739297507	30.7057190599272	31.6549619279442	0	0	273.572362625638	Contig1	727811	729824	1326
	A1597	97.7460580090012	83.7773322499249	0	351.838098180741	0	0	Contig1	746091	747313	972
	A1598	0	77.9995851982059	361.848961348741	178.676400956991	0	0	Contig1	748263	749246	348
	A1599	0	0	0	0	0	0	Contig1	749880	750517	435
	A1600	115.76399977254	0	0	135.290225267695	0	0	Contig1	751860	753008	1149
	A1601	649.938340940448	16.8805072443878	417.656512601532	773.375466828766	390.267	451.190239852732	Contig1	753831	755095	804
	A1602	74.9176238159312	14.5934707790192	0	0	0	0	Contig1	764242	766650	1395
	A1603	39.5048517192304	47.0267769386273	232.706747145968	21.5451793253752	0	167.593879806697	Contig1	771330	774426	1443
	A1604	0	15.2493571061661	0	0	0	0	Contig1	112370	114651	1335
	A1605	0	0	0	0	0	0	Contig1	784627	785579	912
	A1606	0	0	0	0	0	0	Contig1	793139	793535	255
	A1607	17.9601452523155	0	52.8978947907423	0	0	0	Contig1	795944	797687	1587
	A1608	39.5871534936455	56.5496992686993	58.2978882172972	0	0	0	Contig1	799408	800127	720
	A1609	47.984428477146	0	0	0	0	0	Contig1	800889	801599	396
	A1610	0	0	0	0	0	0	Contig1	801660	803671	768
	A1611	88.1154316716168	162.892750757628	68.6980024819214	76.3249437803185	0	65.9678	Contig1	806637	810785	3666
	A1612	59.1957435418998	12.684044695783	0	19.3705257112252	0	0	Contig1	813411	815065	1605
	A1613	190.018336769498	271.438556489757	0	207.264625110109	0	0	Contig1	816041	816553	450
	A1614	11.6862445737699	104.335238503135	77.4436891447491	172.083175829427	0	0	Contig1	817338	819294	1626
	A1615	0	0	0	0	0	0	Contig1	114779	115129	351
	A1616	27.943873054338	53.2232463705405	82.3029010126549	0	0	0	Contig1	821533	823020	1020
	A1617	99.4860401934546	0	0	0	0	0	Contig1	823598	824250	573
	A1618	0	9.01190426592817	334.458004115171	0	0	0	Contig1	826030	826923	753
	A1619	256.498581314199	329.016432108796	185.011479962332	411.103388648151	0	0	Contig1	827541	830280	1815
	A1620	70.9023644662307	84.4025362219392	0	77.3375466828766	0	0	Contig1	832001	833385	1206
	A1621	180.698118049072	13.5855133378257	168.065984049866	0	0	121.040024304837	Contig1	833627	834817	999
	A1622	51.3563072349995	67.248291022237	37.8148464112198	0	0	0	Contig1	839300	840831	1110
	A1623	5.68576710860258	28.4271378729548	125.596886644087	74.421768441691	0	0	Contig1	842739	845287	1671
	A1624	20.531424826526	3.66610692179574	136.059901187857	0	0	0	Contig1	850086	852342	1851
	A1625	91.1955	76.9786482191718	146.507781907344	244.159898689919	0	0	Contig1	854842	856229	1146
	A1626	0	0	0	0	0	0	Contig1	117335	117996	627
	A1627	0	0	0	135.02581440398	0	0	Contig1	859893	861045	921
	A1628	0	0	0	0	0	347.468345633713	Contig1	871973	873001	348
	A1629	0	0	0	0	0	0	Contig1	880356	880721	366
	A1630	0	0	0	0	0	0	Contig1	881260	886353	3561
	A1631	0	0	0	0	0	0	Contig1	886783	887876	1041
	A1632	23.931780449559	79.7678377593743	70.4861116984954	130.519285333822	0	0	Contig1	894129	895511	1191
	A1633	128.971721789252	230.292892949454	31.6549619279442	23.4462245599671	0	547.144725251276	Contig1	898962	900783	1326
	A1634	159.679274596217	0	0	0	0	0	Contig1	903931	905047	714
	A1635	16.1993466981669	144.628386876469	35.7838700055021	106.017711053764	0	824.681904726561	Contig1	906120	907544	1173
	A1636	0	0	0	0	0	0	Contig1	925177	925908	732
	A1637	0	0	0	0	0	0	Contig1	121785	122220	270
	A1638	1.12864300765917	0.80612543504917	0	0	0	0	Contig1	930651	941692	8418
	A1639	19.6706352763456	9.36640981676179	57.9357895327177	85.8238613292378	0	0	Contig1	942521	944437	1449
	A1640	31.909040599412	56.9770269709817	140.972223396991	26.1038570667644	0	203.054549589474	Contig1	948042	949831	1191
	A1641	0	0	0	0	0	126.550480670363	Contig1	950760	952858	1911
	A1642	74.8103688068891	219.668123143504	330.507712727984	81.6002461063423	0	0	Contig1	956065	957476	1143
	A1643	2437.88513601155	2554.90727631246	3825.0125218831	969.223067061662	6772.11603795094	11888.9169196686	Contig1	958230	958801	417
	A1644	0	0	0	0	0	0	Contig1	963208	966129	2040
	A1645	0	0	0	185.057700991169	0	0	Contig1	966431	967302	504
	A1646	86.8986296201974	68.9630478886577	85.3139827570203	221.166520696763	0	0	Contig1	1032167	1033874	984
	A1647	0	0	0	0	0	0	Contig1	1041122	1041967	846
	A1648	0	0	0	0	0	0	Contig1	122649	125410	2112
	A1649	0	0	0	67.7335376176828	0	0	Contig1	1042347	1042805	459
	A1650	117.691537413541	760.36419962643	47.2685580140248	35.0109164037347	0	0	Contig1	1044419	1047236	1776
	A1651	15.4486452658129	0	34.1255931028081	0	0	0	Contig1	1052425	1053823	1230
	A1652	407.446726016468	1666.72797844587	572.751182485727	909.055373289953	0	0	Contig1	1057270	1057919	513
	A1653	1562.0876783979	1161.56139038409	1607.13097247684	1820.5676529942	2826.79918701255	5719.14114840354	Contig1	1058389	1059120	444
	A1654	732.24792589402	1006.78077310748	1051.38387998825	718.836850092865	604.575548667425	2562.83010999201	Contig1	1061268	1061990	519
	A1655	12.1572832226167	8.68325516601909	0	0	0	0	Contig1	1083126	1084866	1563
	A1656	390.984232036005	363.035106416341	172.734483606807	255.882253222357	0	0	Contig1	1087457	1087699	243
	A1657	94.7722377902735	67.6904130897149	0	25.8434694651009	521.65371530905	0	Contig1	1088189	1089853	1203
	A1658	189.387046614118	90.178922421846	0	137.717358877149	0	0	Contig1	1091048	1092741	903
	A1659	0	6.79275666891283	0	0	0	0	Contig1	126835	128473	999
	A1660	11.9059108251565	22.676571135318	52.5995983915464	0	0	0	Contig1	1095953	1099076	2394
	A1661	323.16043668282	215.427425785521	237.950564152234	669.732632158517	0	548.385416238241	Contig1	1113352	1114548	882
	A1662	0	73.4411678814276	0	0	0	0	Contig1	1119701	1120246	462
	A1663	427.969226958329	407.56540013477	0	466.812218716462	0	363.120072914511	Contig1	1122914	1123480	333
	A1664	0	24.9483967361909	0	0	0	0	Contig1	1128086	1129445	816
	A1665	89.4624937709502	95.8469479130496	39.5239920117269	29.2746645635748	0	113.859683879974	Contig1	1130010	1131269	1062
	A1666	399.313896109815	285.207178920396	669.15836910289	630.805380769898	0	0	Contig1	1132124	1132999	690
	A1667	0	36.1918075319675	0	0	0	0	Contig1	1133422	1134306	750
	A1668	46.4592510438871	82.9579940372117	0	126.689868649211	0	0	Contig1	1141138	1143034	1227
	A1669	6.50302316117379	97.5395223525819	0	42.5594712751765	214.767084023541	0	Contig1	1150815	1152519	1461
	A1670	0	0	0	0	0	0	Contig1	27100	28518	687
	A1671	0	0	0	0	0	0	Contig1	132052	133428	933
	A1672	4.37427110427022	15.621463886381	57.9758004370912	14.3138553252838	0	55.6717238860645	Contig1	1152950	1156843	2172
	A1673	91.7329901645854	68.6396349744212	115.791667631597	114.352896612474	0	0	Contig1	1158522	1162495	2175
	A1674	70.1822111798701	25.0635786232462	38.7575988148236	0	0	334.955635126128	Contig1	1164855	1166412	1083
	A1675	103.646365510635	213.860680870717	152.634470968924	188.422386463736	0	439.705397383753	Contig1	1168749	1169784	825
	A1676	190.578862836665	184.161852485676	272.400752024185	403.524048886939	0	0	Contig1	1174546	1177484	1695
	A1677	0	0	0	0	0	0	Contig1	1177803	1178341	390
	A1678	0	11.0610658716282	68.4180595215224	50.6759474596844	0	0	Contig1	1179368	1180977	1227
	A1679	0	33.3462600110266	0	76.3874539717848	0	0	Contig1	1181108	1182850	1221
	A1680	308.137843409997	97.8156960323447	1966.37201338343	224.069864983902	0	653.616131246119	Contig1	1186782	1187513	555
	A1681	63.3394455898327	67.8596391224391	0	0	0	0	Contig1	1189016	1189315	300
	A1682	198.526620505446	114.787449261837	0	30.9350186731506	0	360.952191882185	Contig1	137737	138891	1005
	A1683	0	70.6871240858741	0	0	0	1049.64396076851	Contig1	1189948	1190648	576
	A1684	497.95161627227	184.942412702664	0	260.710220264288	657.808615845689	0	Contig1	1191465	1192624	477
	A1685	317.793066108157	160.452433911188	145.240413551744	376.518782639472	542.863	0	Contig1	1194670	1196921	1734
	A1686	122.856683256141	151.124196321524	90.4622403371853	67.0036503588716	450.825732411485	0	Contig1	1201268	1203087	1392
	A1687	115.688485095585	51.6435609759811	0	0	0	0	Contig1	1206130	1207263	657
	A1688	0	81.3664737679127	301.974672780245	0	0	0	Contig1	1208215	1208743	417
	A1689	8.99708033946488	12.8522043792498	0	176.645987309752	0	0	Contig1	1209696	1211356	1056
	A1690	0	45.0595213296409	55.7430006858619	0	0	0	Contig1	1212662	1213473	753
	A1691	298.067979246272	106.446492741081	1042.50341282696	162.560490282439	0	0	Contig1	1213699	1214649	765
	A1692	0	2.83457139191475	0	0	0	0	Contig1	1237854	1242847	2394
	A1693	561.235593833961	214.74569342544	44.2768771270612	98.3851068560646	0	0	Contig1	140694	141690	948
	A1694	17.8723040603366	10.2121353081173	0	64.3315709991874	0	0	Contig1	1248783	1255066	5316
	A1695	161.03248878771	32.8618107130456	67.7554148772462	351.295974762897	0	390.376059017053	Contig1	1256238	1258286	1239
	A1696	55.0777787737676	85.2343293325323	40.5550526729024	150.191757326166	0	350.489809508789	Contig1	1259612	1261804	1035
	A1697	840.789100749992	820.721299120945	0	2476.17029998803	0	0	Contig1	1263720	1264130	339
	A1698	523.466492477957	1495.52923685816	404.713	685.172314413585	432.196569915143	0	Contig1	1297545	1298654	726
	A1699	0	152.066418201544	0	0	0	0	Contig1	1342802	1343202	357
	A1700	740.17359788885	1135.32729566277	428.858028265175	913.23493822462	400.733984365764	1235.44300669765	Contig1	1359338	1360236	783
	A1701	69.7570986672167	59.7882283017085	123.273067596047	136.959003376724	921.511629246383	0	Contig1	1364106	1364953	681
	A1702	93.9356184594977	100.639295308702	88.9289820263856	43.9119968453621	0	0	Contig1	1366677	1369273	1416
	A1703	55.0246148946424	39.3009492987099	54.0212091588855	100.031189724956	0	0	Contig1	1394480	1396912	1554
	A1704	35.6507198441835	16.975519480285	183.753193630505	38.8864212214089	196.231838498057	0	Contig1	144073	146120	1599
	A1705	35.3851651339848	75.8208258351275	0	0	584.310446477455	0	Contig1	1495648	1496484	537
	A1706	406.506889606389	418.636579660819	0	185.610112038904	312.21364155064	962.539178352494	Contig1	1504459	1505798	1005
	A1707	104.323792736195	138.380440563405	32.921160405062	73.1522206270974	0	0	Contig1	1506243	1508081	1275
	A1708	389.963004564269	303.849130398981	52.2070640751915	193.343866707192	0	451.190239852732	Contig1	1528931	1529897	804
	A1709	117.967448806279	45.3693862327673	0	59.3881447306903	0	0	Contig1	1538280	1539573	1047
	A1710	91.3549696007203	43.4997686682302	0	49.8232271899301	502.844086151272	0	Contig1	1550831	1551738	624
	A1711	0	35.2334574882862	0	0	0	0	Contig1	1559036	1559998	963
	A1712	214.306394852818	187.081711866374	420.796787132371	0	0	0	Contig1	1560972	1561666	399
	A1713	1344.96939903097	1405.46114500449	1434.2744046766	1214.10240650273	1094.05407865549	2445.36300148914	Contig1	1561924	1565452	1434
	A1714	166.682751552191	138.893998203823	0	0	0	353.564281522024	Contig1	1567346	1567923	342
	A1715	207.932523400966	34.2725450113329	1413.28213860114	706.583949239009	0	0	Contig1	150268	151697	1188
	A1716	0	0	0	0	0	0	Contig1	1571292	1571912	621
	A1717	273.014851680314	292.498444493272	482.465281798322	536.029202870972	0	1042.40503690114	Contig1	1572248	1572840	348
	A1718	254.813861568293	571.996958120177	1206.1632044958	655.146803508966	3606.60585929188	231.645563755809	Contig1	1573602	1574342	522
	A1719	9.04203363166777	12.916419533179	0	36.9851222537668	0	0	Contig1	1575232	1580292	4203
	A1720	6.68137611707097	38.1770121645227	0	0	0	0	Contig1	1582590	1584730	1422
	A1721	0	0	141.328213860114	0	0	81.4269254414357	Contig1	1606091	1607575	1485
	A1722	4147.71208217292	1634.46872725015	4062.04640481813	3209.25871138234	674.784322061061	780.122479229239	Contig1	1608800	1609705	465
	A1723	9.36974047186875	26.7690884112186	0	0	0	0	Contig1	1611679	1613089	1014
	A1724	155.243739190767	158.006512662542	17.1464377109698	279.400842672942	0	49.395009918518	Contig1	1614514	1617305	2448
	A1725	38.465250358198	27.4735381062507	0	0	0	0	Contig1	1620994	1622268	741
	A1726	0	0	0	0	0	0	Contig1	152135	153348	585
	A1727	351.885808832404	62.8329991874437	222.087193208751	164.495734214372	0	0	Contig1	1623912	1625214	756
	A1728	1034.75331904182	1888.72262904039	554.11854147134	1436.48750076313	345.186699404173	0	Contig1	1626387	1627915	909
	A1729	0	11.9999361843394	0	0	0	0	Contig1	1628692	1630136	1131
	A1730	0	69.9583908478754	0	106.837435623768	0	0	Contig1	1634590	1635286	582
	A1731	196.184123508332	220.193519276351	0	641.970077774675	0	0	Contig1	1636794	1637830	339
	A1732	82.3562531309882	16.0424678776452	264.614528078512	0	0	0	Contig1	1639149	1641280	1269
	A1733	7.47809274968509	18.694115460727	33.0377642789878	0	0	71.3807463285313	Contig1	1645906	1652818	5082
	A1734	0	111.385771286832	52.9980801975429	0	0	0	Contig1	1667549	1668340	792
	A1735	977.460580090012	372.343698888555	2418.28277049529	255.882253222357	0	0	Contig1	1671310	1673075	729
	A1736	7.59465774458426	92.2153369369677	67.1054828400543	24.8518735144016	0	0	Contig1	1673836	1675471	1251
	A1737	26.9693503119726	0	51.063843693983	37.8220118814068	0	0	Contig1	155658	159889	2466
	A1738	78.0591759029629	254.87188402794	49.2658210287019	547.353763495007	0	141.923690470108	Contig1	1681727	1683204	852
	A1739	43.7158750236576	58.9782139612201	42.9186907121207	63.5781058619967	0	0	Contig1	1685599	1687759	1956
	A1740	0	35.9045709642535	0	0	0	0	Contig1	1688131	1688865	567
	A1741	20.6991652254355	5.91369404117117	109.737201350207	40.6401225706097	0	0	Contig1	1692011	1695696	2295
	A1742	65.6745403581215	187.630338587389	128.95385412121	119.392065155593	0	0	Contig1	1699655	1701228	1302
	A1743	45.1135652349236	32.2220508653557	0	59.0497507436209	0	0	Contig1	1702248	1703442	1053
	A1744	0	0	0	0	0	0	Contig1	1704281	1705456	918
	A1745	0	71.4311990762517	0	0	0	0	Contig1	1705522	1705806	285
	A1746	0	0	0	0	0	0	Contig1	1707089	1710841	1539
	A1747	0	148.64492379201	0	0	0	0	Contig1	1718448	1720018	1050
	A1748	0	0	0	155.838063992563	0	0	Contig1	160270	161021	399
	A1749	74.2984699000971	1525.68103598837	0	30.3907074941509	0	0	Contig1	1720857	1722199	1023
	A1750	53.2264248654057	28.5124534127896	0	87.0859769370207	0	0	Contig1	1727574	1728400	714
	A1751	28.0263033583331	180.158333953378	0	0	0	0	Contig1	1735208	1735546	339
	A1752	58.3773692072191	135.510800090892	0	334.29778243566	0	0	Contig1	1737996	1739943	651
	A1753	9855.61773377798	17498.7389417063	16901.7237519588	10031.6078553293	18408.1163058258	23216.4449818622	Contig1	1743578	1744055	375
	A1754	26.8387481312851	19.1693895826099	0	0	0	0	Contig1	1753491	1755495	1416
	A1755	111.876738134215	55.3203579802493	266.142533165922	0	0	0	Contig1	1764744	1766003	1104
	A1756	25.8177088002036	147.520954613998	38.020361880846	0	0	0	Contig1	1767261	1768505	1104
	A1757	0	12.6722015167954	0	0	0	0	Contig1	1775420	1778273	1071
	A1758	0	45.4214451957424	0	0	0	0	Contig1	1782416	1784251	747
	A1759	0	0	0	0	0	0	Contig1	161439	162928	1152
	A1760	49.5700008963909	157.355684921598	72.9990948112243	216.276130549679	0	70.0979619017577	Contig1	1784432	1788030	1725
	A1761	149.033989623136	53.2232463705405	0	121.920367711829	2460.97811575211	0	Contig1	1791319	1791640	255
	A1762	0	0	0	0	0	431.083722925248	Contig1	1793771	1794638	561
	A1763	41.3083340803257	39.3389212303995	0	0	0	525.734714263183	Contig1	1795124	1796580	690
	A1764	11.8170607443718	46.4213949220666	0	9.66719333535958	0	75.1983733087886	Contig1	1800382	1804969	3216
	A1765	38.2880931890181	89.8544444338573	72.4947832753955	71.5939983109186	0	0	Contig1	1813432	1815573	1737
	A1766	413.083340803257	360.606777945329	0	0	0	584.149682514648	Contig1	1818324	1818803	207
	A1767	37.0839845373728	0	131.067851729755	0	0	0	Contig1	1820188	1822096	1281
	A1768	88.7417801608865	7.9229000726724	171.524434684867	18.1492666471199	183.172626829185	0	Contig1	1823417	1826381	1713
	A1769	0	14.8814998075524	0	159.084690325742	0	0	Contig1	1832206	1834649	1368
	A1770	0	0	0	0	0	0	Contig1	164332	164601	222
	A1771	230.325256690301	49.3524648163194	50.8781569896412	0	0	0	Contig1	1835965	1837062	825
	A1772	85.5938453916659	61.1348100202154	189.074232056099	84.0261993689632	1696.07951220753	0	Contig1	1840711	1841884	1110
	A1773	41.2634824689464	29.4721559706576	0	0	0	0	Contig1	1848139	1849127	921
	A1774	0	0	0	0	435.798207997769	0	Contig1	1849822	1850628	720
	A1775	0	0	0	0	0	0	Contig1	1854161	1855432	1173
	A1776	0	13.1510928531859	0	0	0	0	Contig1	1872898	1873709	516
	A1777	30.0899979049087	26.8644652107835	199.403703166052	0	0	0	Contig1	1875379	1877890	1263
	A1778	454.154724592491	315.72681044857	321.028524026417	317.039579518332	799.935525196669	770.675489359669	Contig1	1878125	1880022	1569
	A1779	2545.70020552438	2992.53432493691	4418.36626488989	1388.37547920647	6005.25760303145	9739.08884556119	Contig1	1882279	1884138	1254
	A1780	0	0	0	0	0	0	Contig1	1885555	1886066	456
	A1781	110.690293263785	57.0987254751915	81.5038437212699	160.982233095231	0	0	Contig1	40400	43232	1545
	A1782	0	0	0	0	0	0	Contig1	169987	170351	315
	A1783	0	40.6345144445743	0	310.276384895373	0	0	Contig1	1887275	1887775	501
	A1784	31.989618984764	57.1209083522215	0	0	0	203.567313603589	Contig1	1888265	1889093	594
	A1785	46.5731	332.645289815878	205.757252531637	304.800919279573	0	0	Contig1	1889601	1889856	204
	A1786	88.3219360814401	18.0238085318563	0	165.151095705266	0	0	Contig1	1890364	1891605	753
	A1787	0	8.2254108027199	0	0	0	0	Contig1	1896793	1897617	825
	A1788	14.0963157840874	16.7803261924924	0	0	0	0	Contig1	1898176	1901071	2022
	A1789	23.1165859816908	74.2988749515757	0	0	0	588.413548810375	Contig1	1902154	1902975	822
	A1790	520.17902175225	76.4923468368879	135.183508909675	750.958786630831	505.273284635094	389.433121676432	Contig1	1903636	1905148	1242
	A1791	146.078057172123	304.658896429155	51.6291260964994	38.2407057398726	0	0	Contig1	1908353	1910194	1626
	A1792	17.4009465906134	31.0712633344502	0	0	0	0	Contig1	1911585	1912958	1092
	A1793	0	0	0	0	2699.13728824425	0	Contig1	173448	173912	465
	A1794	55.1737330921888	39.4074559363758	390.006778317807	397.197016761534	0	0	Contig1	1913799	1914849	861
	A1795	0	3.4014856702977	0	0	0	0	Contig1	1922297	1924947	1995
	A1796	0	60.666344043049	53.6072535331469	0	0	0	Contig1	1927276	1928374	783
	A1797	0	0	0	0	0	0	Contig1	1931427	1932092	666
	A1798	134.252085761059	81.136525037699	45.6244342570152	112.643817994625	113.686489042896	0	Contig1	1950735	1954181	2760
	A1799	95.5910268088027	145.455919378807	146.892316767993	163.200492212685	0	0	Contig1	1956500	1959452	2286
	A1800	36.9685	44.0075480690267	0	241.943142151879	0	627.335845813396	Contig1	1959983	1960962	771
	A1801	565.110295225274	130.337596827485	52.0129857700793	173.362604646002	777.632490107543	0	Contig1	1961318	1963223	1614
	A1802	379.025937705116	114.302583628222	595.382688176652	303.179637794043	0	321.593043299287	Contig1	1966691	1968460	1128
	A1803	457.551235847234	198.644835958037	198.179789973815	264.218360621952	888.880197615846	342.546697678561	Contig1	1969913	1971153	1059
	A1804	58.7564	0	285.54067698268	230.721289547432	0	0	Contig1	174815	177909	1617
	A1805	0	78.5412489843046	0	0	0	559.810112409871	Contig1	1971981	1973022	432
	A1806	186.664699790216	97.168314427735	55.9100626259794	186.35181078831	0	120.798186094438	Contig1	1975244	1980399	3003
	A1807	1110.80370997095	1046.59144915205	1879.4543067069	1005.3881068774	2341.6023116298	1804.76095941093	Contig1	1981042	1981507	402
	A1808	651.491440352565	846.629783337098	1718.95487543574	266.483089427283	2091.83139838929	2879.02343525076	Contig1	1982275	1983415	1050
	A1809	22.3026216865608	31.8589855034926	0	291.922007197337	0	283.847380940216	Contig1	1988961	1989543	426
	A1810	5.78971166269038	66.1641819597213	102.314392483739	170.510203472668	0	0	Contig1	1990443	1992455	1641
	A1811	0	0	0	0	0	0	Contig1	2000218	2001604	1188
	A1812	378.145943819897	181.465452877169	757.002429090277	328.684573402226	1170.8011558149	0	Contig1	2004206	2007304	1608
	A1813	99.6599668371494	158.180976975383	48.9213047977319	108.705222959848	0	0	Contig1	2011136	2013234	858
	A1814	0	0	0	0	0	0	Contig1	2017337	2019236	1434
	A1815	185.513020555995	94.6438481484507	58.5418124357796	86.7216004644809	0	1011.87434544378	Contig1	189076	189944	717
	A1816	15.0808203785316	0	0	789.579524228988	0	0	Contig1	2019653	2021139	630
	A1817	1384.36512816102	27.0896762963829	628.360471803203	1551.38192447687	0	0	Contig1	2024230	2026084	1002
	A1818	149.033989623136	35.482164247027	219.474402700413	284.480857994268	410.163019292018	0	Contig1	2029924	2031453	765
	A1819	507.071404300627	19.0616963827076	0	0	0	113.220022734581	Contig1	2037181	2038674	1068
	A1820	159.758245552991	73.8334352469664	0	0	0	119.603347458489	Contig1	2039188	2040426	1011
	A1821	0	0	0	0	0	0	Contig1	2070953	2071266	258
	A1822	59.7541939526724	78.2448669126657	263.990437210402	32.5887775330361	0	0	Contig1	2087289	2088382	954
	A1823	42.3068815962623	51.8012512385032	0	0	0	0	Contig1	2089466	2091370	1572
	A1824	102.460867865906	33.2645289815878	0	60.9601838559145	0	0	Contig1	2093969	2095238	1020
	A1825	464.125247856533	155.999170396412	844.314243147063	357.352801913982	0	694.936691267426	Contig1	2097028	2098075	348
	A1826	255.400990281584	54.7255154213219	0	334.29778243566	0	0	Contig1	191415	191988	372
	A1827	153.110619110283	143.892364551398	213.610582780936	26.3695451794032	0	820.485050249581	Contig1	2099037	2100732	1179
	A1828	109.205940672125	11.142797885458	0	0	0	0	Contig1	2102865	2103510	609
	A1829	274.536296674198	77.0336460626244	129.95194896735	64.1686145851732	0	0	Contig1	2104060	2105931	969
	A1830	88.2438096452778	112.048939727454	86.6346326448999	144.37938281664	0	0	Contig1	2106802	2109549	1938
	A1831	142.107730490009	0	89.6890587958419	44.2873130577157	0	0	Contig1	2110577	2112313	1404
	A1832	246.530776247852	13.5448381481914	0	93.082915468612	0	0	Contig1	2122878	2124425	1002
	A1833	0	0	0	0	0	0	Contig1	2127876	2128554	621
	A1834	39.5871534936455	39.5847894880895	209.87239758227	77.724234416291	0	0	Contig1	2129921	2132361	1200
	A1835	0	125.665998374887	0	0	0	0	Contig1	2135829	2136098	270
	A1836	0	0	0	0	0	0	Contig1	2137052	2137875	753
	A1837	81.6229968941144	81.6181226558546	72.1210988255223	641.024613742606	0	0	Contig1	195303	196502	582
	A1838	0	0	0	0	0	0	Contig1	2142829	2143195	237
	A1839	0	0	0	0	0	0	Contig1	2153820	2155864	1458
	A1840	0	0	0	0	0	0	Contig1	2161082	2162502	618
	A1841	22.0694932368755	110.340876621852	0	144.435278822376	0	0	Contig1	2163215	2164075	861
	A1842	9.86595725698329	28.1867659906289	43.5872061437736	0	0	0	Contig1	2167049	2168121	963
	A1843	87.1643746649075	145.265282525099	0	0	0	0	Contig1	2175960	2176329	327
	A1844	46.1657766689743	39.5683026952998	203.958	60.4270044052797	0	0	Contig1	2180960	2182628	1029
	A1845	57.7312655115663	159.046029193217	36.4361801358108	188.913069761818	544.747759997211	734.750772537955	Contig1	2203621	2205672	1152
	A1846	344.236117336048	172.107780382998	0	337.931453983874	0	876.224523771971	Contig1	2205990	2206450	276
	A1847	169.935097923942	66.2045259731114	0	151.657042763495	0	0	Contig1	2207459	2208273	615
	A1848	20.4320792225267	61.2925772718805	306.910172808481	53.4876451897056	0	52.0081652819493	Contig1	198840	202667	2325
	A1849	11.0733296485722	7.90904884876913	0	0	0	0	Contig1	2209186	2212790	1716
	A1850	76.3125850479913	0	0	0	0	0	Contig1	2214269	2214800	498
	A1851	241.921493572278	329.873245734079	777.30517623063	215.900651156364	2178.99103998884	0	Contig1	2221355	2222263	432
	A1852	54.839346831024	156.674491480379	0	44.8624729675561	0	348.972537606153	Contig1	2228362	2229798	693
	A1853	133.238315965668	43.9220965193781	181.119652713933	0	0	0	Contig1	2232629	2233758	927
	A1854	85.317141150098	12.1874351872197	316.617841180149	201.010951076615	0	130.300629612642	Contig1	2233936	2240309	2784
	A1855	291.694815216335	0	368.197188740825	0	0	0	Contig1	2240341	2240568	228
	A1856	87.2787636080373	17.8109289035273	0	61.2001845797567	411.778	0	Contig1	2257903	2259716	1524
	A1857	2642.10889609274	76.2467855308305	117.905841338354	1484.62020795163	881.389634152791	339.660068203742	Contig1	2260886	2262242	1068
	A1858	0	12.8522043792498	39.7485601481572	14.7204989424794	0	0	Contig1	2262673	2265831	2112
	A1859	46.4025242416357	149.142064005361	0	0	1149.35791120291	0	Contig1	203046	204291	819
	A1860	39.3141386419652	77.9995851982059	0	0	0	0	Contig1	2280938	2285062	2175
	A1861	4.81302778038243	51.5650753210024	0	157.495915737165	0	0	Contig1	2286191	2290449	1974
	A1862	55.5609171840638	52.911999315742	0	363.622149315981	0	0	Contig1	2291034	2291852	513
	A1863	0	0	0	96.4021512140043	0	0	Contig1	2293631	2294275	645
	A1864	398.639867348598	711.814396389222	587.055657572783	579.761189119187	0	0	Contig1	2294517	2295149	429
	A1865	51.1436517184985	36.528998285371	34.7614737196306	38.620737598157	0	200.279891147879	Contig1	2295418	2298365	2415
	A1866	47.2682429774871	33.7610144887757	0	38.6687733414383	0	0	Contig1	2299127	2300000	804
	A1867	0	0	0	0	0	0	Contig1	2312770	2314235	1428
	A1868	0	0	0	0	0	0	Contig1	2315290	2316310	888
	A1869	934.291171390158	196.267936724336	151.75155284329	674.39682790708	226.879761213589	0	Contig1	2318006	2319499	1383
	A1870	241.055632822198	0	0	0	0	0	Contig1	207817	209254	1143
	A1871	12.4683948011482	0	0	40.8001230531711	0	0	Contig1	2332231	2333141	762
	A1872	53.5478404744963	60.1011296575548	0	0	0	389.433121676432	Contig1	2342224	2343625	1242
	A1873	29.9477284112684	64.1698715105807	0	48.9987293404514	247.261394608663	0	Contig1	2348998	2351631	1269
	A1874	276.856851725282	135.044057955103	89.4978241288998	243.060861003327	0	0	Contig1	2352988	2354745	1407
	A1875	108.614572762349	102.075269438085	50.5108056756366	243.180516825941	188.793447508059	1455.10209723865	Contig1	2356298	2358167	1662
	A1876	0	74.4074990377622	0	68.1791529967465	0	0	Contig1	2362183	2362720	456
	A1877	685.113833527353	993.06788959667	504.465289345859	670.368087577766	0	0	Contig1	2364121	2369290	2829
	A1878	0	15.6538959913354	48.4134711839146	0	0	0	Contig1	2375284	2376451	867
	A1879	18.4126295319281	52.6043714127435	81.3458905357636	0	0	234.339116822737	Contig1	2398753	2399430	516
	A1880	149.168984178954	90.1516944863322	101.387631682256	150.191757326166	0	0	Contig1	2400815	2401917	828
	A1881	45.7654953683763	32.6876874385545	242.627049228058	179.709212523216	0	0	Contig1	213332	214539	1038
	A1882	36.3184894437114	80.4147099692513	16.0452903350359	35.653318539583	0	323.559973227723	Contig1	2402866	2406888	2616
	A1883	17.0879799253146	52.8882079491432	0	37.2778102716024	0	217.480187554914	Contig1	2410054	2412377	1668
	A1884	58.2878333648768	46.2574227146824	0	0	0	0	Contig1	2414355	2416508	1467
	A1885	432.895491441303	65.0931790143301	1509.87336390122	1640.22365195051	1504.91467510021	4639.57733450483	Contig1	2421905	2422418	417
	A1886	252.763045781023	440.715966131647	361.282687543814	24.3268339331114	0	94.6157936467387	Contig1	2427066	2430557	1278
	A1887	0	0	0	0	0	0	Contig1	2433268	2434718	1254
	A1888	0	17.2670837461677	0	79.1086355382097	0	0	Contig1	2435389	2436174	786
	A1889	12.5959124752508	42.4122744515245	23.8491360888943	5.88819957699174	0	0	Contig1	2443331	2452467	5280
	A1890	523.073499615736	482.285723492811	42.0164960124665	62.241629162195	0	0	Contig1	2455172	2456666	999
	A1891	87.971452208101	125.665998374887	0	0	0	0	Contig1	2457246	2457833	324
	A1892	182.98062059285	75.3995990249324	62.1844140984504	253.323430690134	0	0	Contig1	43482	45579	1350
	A1893	108.670617433537	22.1763526543919	205.757252531637	101.600306426524	0	0	Contig1	219211	220001	612
	A1894	86.176116448752	76.9383663519718	47.5901128304467	422.989030836958	0	0	Contig1	2458092	2459978	882
	A1895	137.235465444638	188.498997562331	279.829863443027	172.720520925091	0	0	Contig1	2460628	2462625	900
	A1896	0	43.9220965193781	0	0	0	0	Contig1	2464460	2464768	309
	A1897	0	129.786195042916	0	0	0	0	Contig1	2465476	2465841	366
	A1898	33.7630306982051	9.6460041396502	0	0	0	0	Contig1	2469431	2471015	1407
	A1899	30.1616407570632	0	0	32.8991468428745	0	255.913194244512	Contig1	2485793	2486931	945
	A1900	46.9877192802914	70.477370008468	20.7588919468121	15.3757140289399	0	0	Contig1	2487811	2490285	2022
	A1901	16.2686932165666	0	0	0	0	0	Contig1	2506426	2508998	1752
	A1902	0	51.0222850544655	105.199196783093	0	0	0	Contig1	2514798	2515407	399
	A1903	0	0	0	0	0	0	Contig1	2518399	2518836	438
	A1904	358.169483990126	13.4642141115951	291.489441086486	277.586551486754	0	0	Contig1	220252	221422	1008
	A1905	21.9928630520253	7.85412489843046	0	0	726.330346662948	0	Contig1	2520286	2521345	864
	A1906	33.468663455658	50.797616251936	0	27.3797391162628	0	159.734457437955	Contig1	2521362	2525934	2271
	A1907	5.57565542164021	0	98.5316420574037	0	0	0	Contig1	2529598	2531843	1704
	A1908	189.639058652194	108.358705185532	502.688377442563	93.082915468612	1252.59365173011	362.032887067461	Contig1	2532441	2533745	1002
	A1909	80.790109170705	34.6222648583873	47.5901128304467	35.2490859030798	0	0	Contig1	2538863	2541440	1764
	A1910	48.7226504537175	0	0	159.434327007776	0	0	Contig1	2542470	2543081	390
	A1911	0	0	0	0	0	0	Contig1	2545723	2547639	801
	A1912	122.989214737539	109.805241298445	271.679	33.537965228173	0	0	Contig1	2551941	2553184	927
	A1913	107.72014556094	61.5506930815775	0	0	0	548.385416238241	Contig1	2554525	2555158	441
	A1914	11.6862445737699	8.34681908025082	0	0	0	0	Contig1	2556562	2558510	813
	A1915	112.105213433332	80.0703706459459	0	366.840044442671	2776.76734299463	0	Contig1	223201	223699	339
	A1916	117.691537413541	0	0	35.0109164037347	0	0	Contig1	2560607	2561641	888
	A1917	465.731	1264.05210130034	0	457.201378919359	0	0	Contig1	2567923	2568314	204
	A1918	121.141016155418	469.702420155316	382.281234211785	396.407752942832	571.538633439697	0	Contig1	2568558	2569293	549
	A1919	52.0241852893904	51.0921307561144	0	21.2797356375882	0	0	Contig1	2570095	2571753	1461
	A1920	322.064977575421	0	652.145868193494	131.735990536086	0	0	Contig1	2573023	2573874	708
	A1921	2319.47265540233	31.8589855034926	591.189852344422	4573.44477942495	0	0	Contig1	2576928	2577725	639
	A1922	559.81833223337	297.028723431552	353.320534650286	52.3395517954822	0	1424.97119522513	Contig1	2578964	2579789	594
	A1923	113.106152838987	88.8638131365275	0	148.046160792935	0	0	Contig1	2582376	2583481	840
	A1924	113.919866168764	89.5031211447039	0	0	0	0	Contig1	2584745	2585650	834
	A1925	0	0	0	0	0	0	Contig1	2586736	2588187	423
	A1926	121.806626134294	211.284590674261	0	56.9408310742059	0	664.390023519407	Contig1	224277	224987	546
	A1927	82.8383091215116	300.384720461501	140.759488653434	104.257859713335	0	81.0992516972046	Contig1	2594530	2597687	1491
	A1928	159.186437328945	149.602379017723	111.043596604376	27.4159557023954	0	213.26099520376	Contig1	2612058	2613573	1134
	A1929	435.308926184853	77.0159838716207	352.874985426263	143.752262056192	0	152.482956217569	Contig1	2625512	2628375	2379
	A1930	1266.78891179666	1078.79426297211	753.388093885072	1195.75745255832	0	0	Contig1	2631282	2631760	390
	A1931	133.124940952082	15.0131944961149	154.773154559196	137.565016666002	0	0	Contig1	2632570	2634438	1356
	A1932	122.067454027515	43.5929159244791	89.8811124549336	133.146440113561	0	0	Contig1	2635783	2637844	1401
	A1933	221.557731487069	65.1601473054971	345.468967213613	0	0	0	Contig1	2640401	2641371	729
	A1934	50.5367916940155	108.286658174105	0	0	0	0	Contig1	2643798	2644589	564
	A1935	48.9737981364686	46.6389272319169	0	0	0	0	Contig1	2647989	2648714	582
	A1936	0	6.55648687173325	0	60.0767029304665	0	0	Contig1	2653553	2654857	1035
	A1937	0	0	0	0	0	0	Contig1	225982	227218	1038
	A1938	160.353026809703	85.8982773701761	0	0	0	0	Contig1	2655920	2656730	711
	A1939	11605.7947559419	0	170.627965514041	0	0	491.540586506228	Contig1	2661321	2661883	492
	A1940	56.9892183970218	157.001735758857	107.903546314792	319.688367779089	0	0	Contig1	2662057	2664396	1167
	A1941	0	0	0	0	0	0	Contig1	2665650	2667402	1332
	A1942	9.07441913894452	0	0	0	0	0	Contig1	2681210	2682475	1047
	A1943	50.9159530464893	80.0060053962305	0	0	0	0	Contig1	2682862	2685084	933
	A1944	9.56789208305631	0	84.5407442426062	31.3088557568141	0	0	Contig1	2686437	2687816	993
	A1945	55.5609171840638	49.6049993585081	0	0	0	0	Contig1	2689831	2691352	684
	A1946	0	0	0	0	0	0	Contig1	2702481	2703024	438
	A1947	0	0	0	0	0	0	Contig1	2704255	2706169	564
	A1948	122.261694476016	67.6061161867389	52.2720790989464	25.8112858169501	0	0	Contig1	227567	232457	2409
	A1949	142.870929901878	136.059426811908	315.597590349278	233.757095988845	0	0	Contig1	2714035	2714686	399
	A1950	81.5847659822202	63.5687485924488	98.3008887973161	24.2698624250713	0	0	Contig1	2716079	2717964	1281
	A1951	0	0	448.445293979209	0	0	0	Contig1	2721661	2722274	468
	A1952	20.8353439440239	59.5259992302098	92.0492971852061	0	0	0	Contig1	2723342	2724065	456
	A1953	0	0	0	0	0	0	Contig1	2724474	2725414	495
	A1954	32.7617822016376	38.999792599103	0	71.4705603827963	0	0	Contig1	2729466	2730979	870
	A1955	0	0	0	0	0	0	Contig1	2739881	2745841	3951
	A1956	0	109.199419277488	2991.2847471496	142.941120765593	721.321171858376	1667.84805904182	Contig1	2750127	2751734	435
	A1957	20.7670313409288	22.2490620073571	0	0	0	0	Contig1	2755445	2756582	915
	A1958	65.2983975152915	69.9583908478754	144.242197651045	0	0	0	Contig1	2758675	2760172	873
	A1959	50.1698578929368	107.500418411785	0	143.648750076313	414.224039285008	239.443533228776	Contig1	237342	239071	1515
	A1960	0	0	0	0	0	0	Contig1	2781853	2782116	204
	A1961	12.9793945880805	139.056637545982	0	169.889036975499	0	0	Contig1	2847124	2848455	732
	A1962	0	39.4532785595576	0	0	0	0	Contig1	2848784	2850240	516
	A1963	1570.25366504042	94.5120322039542	155.894074341519	1068.07675892396	0	0	Contig1	2851000	2852593	1077
	A1964	202.538924851209	328.777321329647	325.383562143054	120.502689017505	0	0	Contig1	2853885	2854760	516
	A1965	47.6953656549945	20.4396503380841	168.57220689339	0	0	0	Contig1	2855433	2856733	996
	A1966	84.6784031949636	60.4809617847051	0	332.510093759534	0	215.541861462624	Contig1	2857096	2857813	561
	A1967	0	29.7629996151049	368.197188740825	0	0	0	Contig1	2857867	2858322	456
	A1968	0	0	0	0	0	0	Contig1	2863239	2863856	618
	A1969	66.9078650596825	55.753224631112	147.797463086106	72.9805017993343	368.280175772762	141.923690470108	Contig1	2864714	2865927	852
	A1970	0	10.6697545789999	0	195.532665198216	0	0	Contig1	244271	245309	636
	A1971	68.6813265431921	152.616055857694	236.001089650745	224.744774215781	252.027879324011	97.1236821530378	Contig1	2866276	2868231	1245
	A1972	34.649587302972	0	0	0	0	0	Contig1	2868649	2870565	1371
	A1973	15.4110573211272	11.0072407335668	102.127687387966	0	0	0	Contig1	2875922	2877446	1233
	A1974	15.9679274596217	26.6116231852703	23.5151145750443	0	0	0	Contig1	2882593	2884949	1785
	A1975	286.535587192101	114.894627085611	133.252315925251	493.487202643117	166.018364951531	127.956597122256	Contig1	2888412	2892413	1890
	A1976	266.947854976307	112.66606750852	26.8036267665734	238.235201275988	0	463.291127511617	Contig1	2899640	2901850	1566
	A1977	6.41087505969967	18.3156920708338	0	104.891004610379	0	0	Contig1	2908008	2909992	1482
	A1978	0	0	0	0	0	0	Contig1	2910066	2911046	981
	A1979	20.9733263542493	0	0	0	0	0	Contig1	2912222	2912718	453
	A1980	53.1371187834167	15.1811273204562	93.9026387392707	0	0	135.256134541982	Contig1	2913802	2914883	894
	A1981	0	0	0	37.4800407070722	0	0	Contig1	249309	252968	1659
	A1982	0	0	0	0	0	0	Contig1	2916285	2918690	1266
	A1983	111.366058179926	149.142064005361	246.004275554309	136.657994578094	919.486328962325	442.926682346271	Contig1	2919637	2921218	1365
	A1984	0	0	0	0	0	0	Contig1	2929123	2929829	459
	A1985	0	0	0	0	0	0	Contig1	2944725	2945914	957
	A1986	23.286560878615	49.8967934723817	0	381.001149099466	0	0	Contig1	2948386	2948793	408
	A1987	0	61.6905810203992	0	565.267159391207	0	0	Contig1	2949190	2949519	330
	A1988	361.055471603281	206.305091794603	136.724688978678	337.56453600995	0	393.872912965902	Contig1	2968445	2970776	921
	A1989	24.1753609121499	51.8012512385032	106.805291390468	158.217271076419	0	0	Contig1	2973449	2973841	393
	A1990	208.239273172053	130.141773659472	306.662864047152	340.708972783741	286.552246354697	331.284888439814	Contig1	2975574	2976845	1095
	A1991	453.244221159129	286.84630063833	202.775263364512	882.376574291226	189.47748173816	146.037420628662	Contig1	2983142	2985208	1656
	A1992	19.6706352763456	210.74422087714	0	128.735791993857	0	0	Contig1	266702	268546	483
	A1993	46.7105055972218	146.795679517567	82.5456824315713	30.5700037035559	2776.76734299463	0	Contig1	2986264	2987373	1017
	A1994	4.67105055972218	3.33626544358108	0	0	0	0	Contig1	2990886	2993301	2034
	A1995	20.9733263542493	74.900263932052	0	0	0	0	Contig1	2996027	2996479	453
	A1996	58.9204	31.5626228476461	0	0	0	0	Contig1	3001372	3002289	645
	A1997	27.6764119306385	64.950965452189	0	181.130134303466	0	0	Contig1	3008006	3011995	2403
	A1998	76.2419252470209	117.288265149895	0	0	0	0	Contig1	3013029	3015165	1620
	A1999	14.2978432482692	7.29438236294089	9.0238588662698	20.0513987529935	0	0	Contig1	3025870	3038511	9303
[truncated: 4,787 more rows]

## Sheet: Table S5
Table S5 fpkm_genename-Ma	geneID	M24_1	M24_2	M24_3	M48_1	M48_2	M48_3	chromosome	start	end	length
	Novel00001	0	0	3621.20409091772	0	0	0	JABUBV010000001.1	554016	554770	691
	Novel00002	245.391426318034	222.385131685912	209.568846467684	265.942982622355	423.180352695433	244.001309148357	JABUBV010000001.1	1099447	1100036	398
	Novel00003	50.1493133117215	42.6071641901442	64.2426707785402	8.49208176217083	48.0461504415297	152.365957987663	JABUBV010000001.1	1353450	1354390	779
	Novel00004	40.4134293825838	45.7806633160308	11.5046070198811	127.744336135497	103.249520535039	200.922457326303	JABUBV010000001.1	1361913	1363570	1450
	Novel00005	0	18.1074636683701	109.209035540606	0	0	0	JABUBV010000001.1	1793763	1794404	611
	Novel00006	20.1580573115743	34.2528182705081	17.2153562217003	81.9236122938833	106.219675731029	44.5419199821333	JABUBV010000001.1	1828915	1830035	969
	Novel00007	604.897781726416	1084.95249407023	2905.84106340868	452.40332866419	519.161903658039	556.917683389512	JABUBV010000001.1	2239257	2240241	775
	Novel00008	843.624744032896	1051.23151036312	731.555409835629	646.14867696443	845.548399066017	860.354560718018	JABUBV010000001.1	3151293	3153121	1505
	Novel00009	220.535649587756	0	0	117.368788096842	135.827242236115	69.614710423689	JABUBV010000001.1	4326944	4327782	620
	Novel00010	18.4101390527008	72.9930462861628	0	6.23499688287566	0	30.5097458501559	JABUBV010000001.1	5007777	5008937	1061
	Novel00011	966.987996777996	328.623573308142	0	1419.13056114693	1338.18307349112	1780.5742765135	JABUBV010000001.1	6957182	6958556	909
	Novel00012	424.214674993229	316.728675952467	312.884425861525	594.269678221646	812.847903521161	447.375878438515	JABUBV010000001.1	7017453	7019044	1013
	Novel00013	134.763064633377	67.8492007750041	44.7572867963945	131.850229215031	53.7964035942195	111.666371453867	JABUBV010000001.1	7019492	7022271	2609
	Novel00014	0	0	0	17.0059940687174	144.323719256883	110.954037179145	JABUBV010000001.1	7115683	7116276	389
	Novel00015	31.1202722276933	52.8799483337052	35.4363891212482	98.3692445015773	99.3838321666268	74.4947644735706	JABUBV010000001.1	7357093	7359240	1883
	Novel00016	38.7123733704441	62.6481330768636	42.5071125734565	56.1891140379197	31.7904455214765	42.7700797336934	JABUBV010000001.1	7775278	7779058	3532
	Novel00017	52.7923176619338	119.607138393234	0	71.5170993808765	101.156624848518	58.3258384630908	JABUBV010000001.1	7974082	7974795	370
	Novel00018	100.216759740705	61.9234718360491	155.612688235332	43.1971285905947	52.3712003646711	20.1311196187907	JABUBV010000001.1	8561383	8563664	2144
	Novel00019	106.106040930405	43.7082876103668	0	45.7356265176469	73.9317554448428	111.899201199559	JABUBV010000001.1	8586213	8588304	2025
	Novel00020	38.7178543804074	40.2049102461563	159.817880801454	15.2981	9.2735260639127	42.7761352454779	JABUBV010000001.1	8606793	8609929	3027
	Novel00021	65.5075405134362	101.192014951592	127.146952582528	94.7928626702318	116.962347481099	138.168220993358	JABUBV010000001.1	8786433	8789935	3280
	Novel00022	130.22105023277	18.4394338356235	1056.50641132575	0	0	35.9676003855727	JABUBV010000001.1	10008207	10008928	600
	Novel00023	119.743494466915	169.558012281595	115.046070198811	101.384393758331	93.2113727052436	33.0736555269634	JABUBV010000001.1	1055591	1057045	1305
	Novel00024	83.4750322004937	70.9208993677827	0	226.165186076276	399.871273439654	230.561540933158	JABUBV010000001.1	1063873	1064399	468
	Novel00025	246.73462149367	69.8757492718365	0	139.270140899602	492.473042025679	249.880171099768	JABUBV010000001.1	1277616	1278281	475
	Novel00026	23.0752008681814	78.4193287752447	9.85332556339493	42.9820724276679	49.7418134591797	50.9877382902389	JABUBV010000001.1	1348013	1351458	3386
	Novel00027	101.313057753711	45.9073041550793	103.827884930462	54.8990181969384	48.5320943904975	78.3526564416002	JABUBV010000001.1	1434168	1435418	964
	Novel00028	0	76.301105526718	19.1743450331352	114.057442978122	107.551583890666	37.2078624678338	JABUBV010000001.1	2032072	2033014	870
	Novel00029	266.119312464789	180.877280131457	166.665287890194	360.50853911341	492.92033815831	343.015262532709	JABUBV010000001.1	2087975	2090543	1100
	Novel00030	81.9245672524917	59.6602412896147	19.9900301723518	87.2002979269524	72.8824693710862	103.441870491761	JABUBV010000001.1	2240503	2242901	1669
	Novel00031	1423.97027988291	1209.81388398544	290.805835130117	3323.39167447821	2743.33239733798	2855.74766928239	JABUBV010000001.1	2291459	2292409	631
	Novel00032	25.5335392613275	101.236107332835	392.510121854767	77.8274316791891	159.007635791298	42.3148239830267	JABUBV010000001.1	3556271	3558803	1530
	Novel00033	386.420106392821	356.200079524457	226.477426787807	225.814270349238	293.993798168162	276.244564637059	JABUBV010000001.1	5682859	5688383	2577
	Novel00034	241.150093023648	0	0	233.345033253301	115.518367882567	19.0304763944829	JABUBV010000001.1	6041239	6041861	567
	Novel00035	465.07517940275	0	0	65.6282906024908	55.6963559433804	64.2278578313798	JABUBV010000001.1	6569290	6570009	504
	Novel00036	121.11878967535	93.5484241942568	18.8068547675621	59.6647728769432	116.039307534799	79.0719512422398	JABUBV010000001.1	6685765	6687915	1774
	Novel00037	19.6313141054427	11.1192565842956	50.2965231522441	33.2428728277943	103.444086214439	65.0670157728953	JABUBV010000001.1	6699604	6700659	995
	Novel00038	82.9433440973058	35.2345869470513	0	161.520837508296	158.929729061366	68.7278988259351	JABUBV010000001.1	7127604	7128835	942
	Novel00039	353.008871112931	133.297112064748	0	577.845238220485	760.959851081848	487.512655828545	JABUBV010000001.1	7148476	7149307	664
	Novel00040	11.0857874772506	18.8371060749843	56.8048133217739	56.3166716180284	0	0	JABUBV010000001.1	7188294	7190219	1762
	Novel00041	1742.58459336383	1560.8483412727	1280.54391414237	4748.76507403517	4756.14525026875	3940.01929534904	JABUBV010000001.1	7613218	7613903	482
	Novel00042	83.0693212298959	73.9369764976398	668.888755651654	104.494911306809	108.008972157515	52.4436457626819	JABUBV010000001.1	7629708	7631972	1646
	Novel00043	113.235695854583	64.1371611673861	0	0	54.2434075274661	0	JABUBV010000001.1	8026110	8026541	345
	Novel00044	117.66962370431	276.115446419836	71.7800351928899	125.247243752223	289.889467078799	120.717419538497	JABUBV010000001.1	8266371	8267791	1162
	Novel00045	554.434602519436	724.693906203544	0	2022.15379253788	2431.18241925778	2238.1585392769	JABUBV010000001.1	8513963	8514553	458
	Novel00046	338.236494111091	383.157066714255	0	214.783496517243	1053.16745783847	1354.62391062546	JABUBV010000001.1	10136235	10136852	462
	Novel00047	168.971950994079	86.1357635920129	0	91.5616843284578	56.6599607174874	149.346437587153	JABUBV010000002.1	1157423	1158657	1155
	Novel00048	48.4693735357705	109.813005472696	82.787494684008	98.4912907106363	92.8733280246939	0	JABUBV010000002.1	1251408	1251942	403
	Novel00049	51.0004113183173	28.8868415179481	50349.9276415789	17.2724065084362	24.4307775417439	0	JABUBV010000002.1	1379979	1380431	383
	Novel00050	344.956424457669	73.2692735190338	36.8249010570146	160.637193421726	433.767646287519	214.376426139175	JABUBV010000002.1	1759029	1759723	453
	Novel00051	0	22.6482298902234	0	94.7949270196878	86.1953840188242	88.3543919399943	JABUBV010000002.1	1981294	1982489	977
	Novel00052	76.3013966207637	216.087115261213	32.5814065992727	245.490824534942	109.65220076353	105.373829254607	JABUBV010000002.1	2547992	2548657	512
	Novel00053	204.321731536773	92.5829313922519	69.7978250160151	179.914878672602	215.32817109491	45.1476155467439	JABUBV010000002.1	2800977	2801602	478
	Novel00054	257.297355015353	85.0116598349273	18.311394268746	72.6161546951819	143.795641250089	59.2221740706466	JABUBV010000002.1	3201164	3202314	911
	Novel00055	86.8140334885134	65.5624314155503	24.7136002649298	19.6009827932773	69.3110207295401	95.9136010281938	JABUBV010000002.1	3473524	3474331	675
	Novel00056	778.495409000256	761.62878886271	120.881740426287	1390.17839919711	1932.42139316598	1153.30892540695	JABUBV010000002.1	4860099	4860927	552
	Novel00057	66.2140933386967	50.005244299996	0	183.136301098205	148.020145964781	18.2886103655454	JABUBV010000002.1	5590935	5593177	1770
	Novel00058	273.509790453893	193.646329662324	545.025723462279	378.239501684741	534.996968641666	339.950482057338	JABUBV010000002.1	5730499	5731802	857
	Novel00059	14.0931872546288	119.736583348205	144.430131418421	57.2755990712647	121.519322058285	93.4223386638251	JABUBV010000002.1	5751182	5752709	1386
	Novel00060	22.3747508991014	44.3560264087163	210.192991943991	34.0996479006756	64.3091944913258	117.420001258742	JABUBV010000002.1	5752989	5754804	1746
	Novel00061	170.170631915879	137.693345381134	20.7612696687338	131.730313732044	128.098152810662	114.147331653031	JABUBV010000002.1	5955720	5957402	1607
	Novel00062	140.302009428763	79.4676318534453	106.507136018053	142.54904685055	194.159363735583	189.454239860159	JABUBV010000002.1	6032608	6034769	1253
	Novel00063	127.125813045574	103.310919622339	4.72033960917589	54.2854043829092	74.1357267565539	51.9057051404699	JABUBV010000002.1	7008407	7012074	3534
	Novel00064	0	97.7355150298066	0	35.063595544511	82.6589028134974	19.0640991442965	JABUBV010000002.1	7146387	7147009	566
	Novel00065	52.6973674503117	39.7973392135759	30.0030219043662	77.3375107963165	0	38.813957250618	JABUBV010000002.1	7148682	7149847	1112
	Novel00066	0	12.2793122101821	0	44.0532632146353	41.5404563750851	35.9276807403057	JABUBV010000002.1	7149958	7150915	901
	Novel00067	189.909168818419	295.804656899986	12.8041551839536	63.4706251701203	64.6382680207685	120.091386729365	JABUBV010000002.1	7710927	7719043	7817
	Novel00068	54.5618925556299	23.1780592905882	687.303862116501	64.6750305155273	58.8078842083737	7.53511181261997	JABUBV010000002.1	181346	182860	1432
	Novel00069	101.659555943798	32.9030789631944	0	73.776933376183	90.4392872716304	48.1350785829225	JABUBV010000002.1	1168221	1169618	1345
	Novel00070	0	54.3001732582778	40.9366384756506	101.46214252655	149.25256611085	119.156467535026	JABUBV010000002.1	2649915	2651941	1630
	Novel00071	181.70379102247	128.647212806676	77.5892101340819	276.920861556184	609.292228738748	501.873493752177	JABUBV010000002.1	2690833	2691536	430
	Novel00072	806.575625319671	993.147244288519	359.38987817941	1852.76794266795	1931.87360291941	1724.12016210914	JABUBV010000002.1	2742523	2743435	557
	Novel00073	116.466867755033	65.9673101444793	14.2092676139929	61.983516712131	95.6421240049872	64.3372749656751	JABUBV010000002.1	2789264	2790625	1174
	Novel00074	61.3607042981639	11.5849846087687	0	103.905733393682	78.3831438616788	33.8961679026339	JABUBV010000002.1	2801979	2803115	955
	Novel00075	77.5895036143615	0	712.325965928091	262.773850753965	232.298604729094	128.583278438989	JABUBV010000002.1	3174685	3175860	1007
	Novel00076	269.919265798003	489.226802824465	291.987032148986	350.420610163092	228.429458000856	278.330578755238	JABUBV010000002.1	5306453	5309068	2170
	Novel00077	756.732495299391	857.232759428502	1790.68883275551	1206.67067195902	1178.11952910744	888.303932040778	JABUBV010000002.1	5572251	5573562	1239
	Novel00078	957.875994500665	308.505912249855	96.2404625701593	1005.02154562645	1358.56265151123	1234.65705169706	JABUBV010000002.1	6457598	6459338	1039
	Novel00079	0	0	0	37.5871118905175	7.59495762864278	35.0333769989344	JABUBV010000002.1	6514440	6515733	1232
	Novel00080	51.1785786941018	24.1564635401181	0	51.9982403795456	85.806438326745	122.509730570946	JABUBV010000002.1	6645468	6648029	2290
	Novel00081	485.527816355453	169.233809581248	0	354.166897507591	393.601781198344	474.52474696071	JABUBV010000002.1	6839297	6840150	523
	Novel00082	539.861137899675	27.798141460739	0	49.8643092416915	23.5100195941907	0	JABUBV010000002.1	7053879	7054366	398
	Novel00083	50.702550382649	50.2567307654891	0	38.6359410996623	36.4321393841191	56.017028504461	JABUBV010000002.1	7092525	7094478	1541
	Novel00084	15.4534474168635	43.7644790402457	0	78.5047273662707	66.6241219829044	59.7562981089419	JABUBV010000002.1	7131401	7132730	1264
	Novel00085	167.826651851303	58.0908178115108	127.401853394387	107.360991672008	98.2595377406845	123.611800847792	JABUBV010000002.1	7428446	7431069	2095
	Novel00086	0	77.368253855763	155.54014152753	92.5221215766584	109.055801847178	188.641260763493	JABUBV010000003.1	701976	702904	858
	Novel00087	172.668795888756	122.250390070432	59.9065862775577	146.195175529968	193.86024444381	92.4029512668027	JABUBV010000003.1	1479404	1483238	3619
	Novel00088	0	82.3014050049083	17.7276091167137	84.361296825476	99.4366397288832	103.201403869337	JABUBV010000003.1	1532251	1533272	941
	Novel00089	36.785607410387	250.02622149998	188.493561342685	361.289301486254	352.428918963763	284.489494575151	JABUBV010000003.1	1972246	1973016	531
	Novel00090	158.591265506757	329.364718038201	767.492728119268	107.420812331222	37.9850654877723	14.601190954901	JABUBV010000003.1	2121740	2122621	739
	Novel00091	0	0	0	0	0	0	JABUBV010000003.1	2759153	2760066	914
	Novel00092	0	0	0	0	0	0	JABUBV010000003.1	2761290	2762349	1060
	Novel00093	461.153803522457	149.256800018538	309.440947667966	111.557026858871	189.348825601779	181.960878847754	JABUBV010000003.1	2939531	2940384	593
	Novel00094	146.865846127184	129.399535688586	55.744963003601	52.5026324819926	23.4510972393181	13.5216542802905	JABUBV010000003.1	3058372	3061176	2394
	Novel00095	70.1370108973627	52.967853028721	0	63.3424937664256	151.190108054562	32.2868944215195	JABUBV010000003.1	4287816	4289731	1670
	Novel00096	0	8.07566445355774	0	77.2593482362753	75.1290991119467	55.132818109272	JABUBV010000003.1	4781852	4783428	1370
	Novel00097	0	98.1255902560896	0	14.6681412255678	0	71.7756992173291	JABUBV010000003.1	6060774	6061282	451
	Novel00098	103.899774121891	98.0820948703378	621.126389637198	82.1051805835417	182.49444287831	286.975534991271	JABUBV010000003.1	220607	221634	564
	Novel00099	12.5453805619239	28.423019399805	0	8.49753589303927	30.0481303740781	6.93017348469608	JABUBV010000003.1	431645	433269	1557
	Novel00100	95.1290139687444	161.644387520076	0	144.978860149139	91.1394915437134	253.991983242275	JABUBV010000003.1	978701	980243	1231
	Novel00101	138.779094386611	225.989508820253	74.0749563891102	82.2510157177931	207.74839694689	210.822524462504	JABUBV010000003.1	1474117	1475863	1126
	Novel00102	344.080010777645	89.9484577347488	1627.48099305635	385.446155538531	481.79611970534	233.935612263887	JABUBV010000003.1	2179892	2180700	738
	Novel00103	74.7442252611563	42.3354348266866	0	16.8758461549262	11.9349334164387	41.2893371773156	JABUBV010000003.1	2579483	2580327	784
	Novel00104	37.0507540495363	54.5628163573078	107.583	32.6249286819059	70.9938376213043	73.6817306836466	JABUBV010000003.1	2759153	2762349	2636
	Novel00105	215.087786885285	248.165300397869	163.279088210384	350.731288766329	267.124447754549	321.244065433948	JABUBV010000003.1	2779526	2782669	2452
	Novel00106	56.2915202735318	20.2896573512231	17.4814568287426	95.3217823160097	88.2503433967945	56.5380147533236	JABUBV010000003.1	2848279	2852322	3817
	Novel00107	0	124.731232259009	0	7.4580966096179	21.0980559154181	0	JABUBV010000003.1	2913107	2914119	887
	Novel00108	123.627579334908	183.810811969032	329.938294676179	198.878642661219	170.261645067422	239.025192435768	JABUBV010000003.1	3286744	3288954	1263
	Novel00109	27.0168154009897	61.209738873439	184.582906543044	45.749181830782	90.5932428622619	59.697262050743	JABUBV010000003.1	4268164	4269461	723
	Novel00110	163.56544432058	248.676366403737	0	78.719240063349	49.4860527024482	104.621490764557	JABUBV010000003.1	5324639	5327043	2269
	Novel00111	43.9605946022105	16.5996403621517	0	44.6646550897072	84.2339486735596	64.7578701615712	JABUBV010000003.1	5583669	5585203	1333
	Novel00112	41.9166470706342	23.7417603033779	35.7975969502738	56.7839630277345	30.1190594371928	150.508199038341	JABUBV010000003.1	5585624	5586621	932
	Novel00113	0	74.2527537004974	111.957585092803	310.78739496052	219.795015400723	36.208993676751	JABUBV010000004.1	239724	240107	298
	Novel00114	0	43.5006302806321	43.7265535486962	86.7015949243915	61.3170891119784	28.283827301892	JABUBV010000004.1	1242781	1243609	763
	Novel00115	279.488740563179	510.089266677026	265.209541793762	252.413291932505	215.701626515222	334.515838244197	JABUBV010000004.1	2925523	2927262	1258
	Novel00116	0	209.406819584368	0	271.291205064681	221.379837503657	153.17432340859	JABUBV010000004.1	3374979	3375823	633
	Novel00117	181.768824591197	79.1958504035369	47.764295429714	464.067649167964	488.947823399869	285.784083235402	JABUBV010000004.1	4992403	4994207	1396
	Novel00118	75.906052596822	100.318163354428	259.300728168305	8.56908250353766	36.3613515485281	0	JABUBV010000004.1	291992	292932	772
	Novel00119	281.921861328678	91.2466828979308	619.113903544118	313.716760686216	443.733441990148	400.464004292974	JABUBV010000004.1	1284803	1285754	485
	Novel00120	1372.46778162518	555.265259792929	418.611798715875	564.419768012187	751.376686453233	460.31307896216	JABUBV010000004.1	1454349	1455467	797
	Novel00121	32.0478384494102	63.5320936092032	13.6847253312778	124.817579108133	99.7874	61.9622320013967	JABUBV010000004.1	1826081	1827360	1219
	Novel00122	0	0	198.002138621099	78.5202574804875	41.6483136431213	96.0559060742297	JABUBV010000004.1	2651684	2652568	674
	Novel00123	0	155.046290509747	0	79.4634437565294	56.1981249158433	64.806487181212	JABUBV010000004.1	2667130	2668247	999
	Novel00124	0	18.9446238037228	0	56.6381138076291	48.0667181429174	92.3825352369161	JABUBV010000004.1	2775435	2776087	584
	Novel00125	1412.88662097038	920.304473532023	0	2739.44115304777	2250.4147869781	3024.40039408522	JABUBV010000004.1	3252776	3253543	553
	Novel00126	129.157401047672	90.3682871757512	25.9536058791561	43.7419831880312	50.9520922515872	50.3630343788649	JABUBV010000004.1	3515313	3518160	2571
	Novel00127	0	0	0	107.275649071315	286.610437070801	0	JABUBV010000004.1	4890299	4890923	555
	Novel00128	113.235695854583	153.929186801727	87.0348531069267	184.078794928169	86.7894520439458	206.422750038939	JABUBV010000005.1	1159769	1161983	1724
	Novel00129	91.704964952655	194.782751784755	0	139.760528719671	21.9647600903472	37.9939440692669	JABUBV010000005.1	1751807	1752764	852
	Novel00130	0	87.2528414934866	0	31.3028313536171	22.1379837503657	0	JABUBV010000005.1	2144683	2146075	1268
	Novel00131	45.1807807284091	102.362315818419	12.8617426205302	40.8038963314176	0	24.9582423646996	JABUBV010000005.1	2146310	2147671	1297
	Novel00132	299.194973182513	169.465256257371	109.507747344601	72.3778084543881	81.899236748253	236.11116226853	JABUBV010000005.1	2293501	2294096	457
	Novel00133	152.735376033223	76.8977258131997	28.9864121265467	97.7068972862105	138.200514834313	74.9976028891177	JABUBV010000005.1	2303141	2304454	1151
	Novel00134	563.558709499468	349.315349743984	145.294982504759	478.954335946234	509.362427789217	340.683857762093	JABUBV010000005.1	2329971	2332772	1836
	Novel00135	136.066886853127	162.700886784913	25.8230343325505	51.202257683677	36.2112530901235	100.219	JABUBV010000005.1	3679529	3680895	1292
	Novel00136	0	36.1557526188696	272.576473510255	54.0468275549924	15.2891957491633	35.2623533191889	JABUBV010000005.1	694290	694963	612
	Novel00137	119.940441003867	58.2297910598637	29.2661055768905	139.270140899602	82.0788403376133	47.3257899810167	JABUBV010000005.1	1167119	1168381	1140
	Novel00138	973.053973141548	775.680980539144	123.112030840056	817.762	1027.19700001851	995.413294803672	JABUBV010000005.1	1988819	1991005	1084
	Novel00139	78.2892085567756	36.9527732176824	11.1434069330846	154.667073644347	131.260349878588	79.2872954391382	JABUBV010000005.1	2000432	2002320	1497
	Novel00140	73.7796318599264	94.0254416547374	0	31.2338606833384	97.1925078218763	40.7564876890342	JABUBV010000005.1	2366686	2367879	1059
	Novel00141	0	7.93662862365431	35.9003160233019	47.4557510238958	6.71232984109606	15.481033164522	JABUBV010000005.1	3356178	3357643	1394
	Novel00142	114.765907960726	104.006207298464	0	46.6415865527455	164.929279644323	12.6795301006719	JABUBV010000005.1	3522408	3523346	851
	Novel00143	281.236561366585	72.4061538048044	21.8346599199314	277.081955716485	244.947324567746	296.591469148047	JABUBV010000005.1	3596593	3597670	764
	Novel00144	0	0	393.920579171494	112.066707320393	91.2642547080443	105.244005234992	JABUBV010000006.1	766139	768378	1948
	Novel00145	24.3707517590961	103.527700886221	104.065378532923	41.2684447456711	105.069108155198	53.8504310201961	JABUBV010000006.1	2659815	2661652	1602
	Novel00146	998.170164779824	467.890479705689	44.0925467281787	985.014146318548	948.064843018599	751.041523469667	JABUBV010000006.1	180706	182540	1135
	Novel00147	243.295556484713	137.80359805982	682.702213724262	235.421056680821	349.638	38.3995733653801	JABUBV010000006.1	787055	787950	562
	Novel00148	30.5563668907556	47.5949406785746	19.5717796388279	69.8529353553926	14.6374466929807	37.9790852722121	JABUBV010000006.1	920962	923594	2557
	Novel00149	0	24.5859117808313	37.0704003973947	24.5012284915966	41.586612437724	39.9640004284141	JABUBV010000006.1	1485281	1486803	1350
	Novel00150	503.568511754946	330.258516458929	452.691456684603	359.041068804943	393.577505770862	351.379542437074	JABUBV010000006.1	1695562	1696686	737
	Novel00151	362.431633948628	334.93502865488	0	19.3808545685481	9.13768339696085	84.299063403686	JABUBV010000006.1	1719094	1720210	1024
	Novel00152	24.946561347274	75.359116569598	7.10160927153155	152.076590637496	75.684447923061	160.774714367183	JABUBV010000007.1	372886	376248	2349
	Novel00153	172.977553102113	218.56004682551	56.817711780748	401.065749763669	261.332765489104	257.261446899532	JABUBV010000007.1	1093519	1095746	1467
	Novel00154	47.4105765410571	4.47559073680182	40.4895149971544	88.3114667718954	124.911244882727	104.760001123027	JABUBV010000007.1	1248935	1251609	2472
	Novel00155	0	0	0	86.7178311781227	35.0448981216776	20.2065170705464	JABUBV010000007.1	1292893	1293477	534
	Novel00156	283.912173472609	385.941638420027	0	76.9224615433846	299.206005184206	376.405120314133	JABUBV010000007.1	933995	934453	344
	Novel00157	0	0	0	7.69224615433846	10.8802183703348	25.0936746876088	JABUBV010000007.1	1192371	1193351	860
	Novel00158	3186.25973973799	3792.50766831973	552.112346344176	1266.76564328893	1415.71446596507	2423.34896214851	JABUBV010000007.1	1299547	1300037	423
	Novel00159	436.49514044504	463.561185811764	302.879668051339	110.871480883761	91.4789309908036	0	JABUBV010000007.1	1697969	1698788	716
	Novel00160	200.683125358721	94.7231190186139	142.822604270784	226.552455230516	288.400308857504	406.483155042431	JABUBV010000009.1	495738	496749	584
	Novel00161	136.978664340221	217.238771695985	608.308113112928	115.977	59.0553227113543	211.870857811228	JABUBV010000009.1	206803	208790	1425
	Novel00162	296.152025908409	175.034836673025	219.929863926534	100.298371082937	92.5213032151079	64.016164166807	JABUBV010000009.1	491085	492730	1517
	gene-E5D57_000001	0	0	0	0	0	0	JABUBV010000001.1	2755	7704	4950
	gene-E5D57_000002	0	0	0	0	0	0	JABUBV010000001.1	10336	10557	222
	gene-E5D57_000003	0	0	0	0	0	0	JABUBV010000001.1	13465	14963	1377
	gene-E5D57_000004	0	0	0	0	0	0	JABUBV010000001.1	17012	18106	1095
	gene-E5D57_000005	0	0	0	0	0	0	JABUBV010000001.1	21093	21521	354
	gene-E5D57_000006	0	0	0	0	0	0	JABUBV010000001.1	23949	24737	789
	gene-E5D57_000007	0	0	0	0	0	0	JABUBV010000001.1	26020	27295	1230
	gene-E5D57_000008	0	0	0	0	0	0	JABUBV010000001.1	29342	31675	2334
	gene-E5D57_000009	0	0	0	0	0	0	JABUBV010000001.1	34327	35041	597
	gene-E5D57_000010	0	0	0	0	0	0	JABUBV010000001.1	37440	37979	540
	gene-E5D57_000011	0	0	0	0	0	0	JABUBV010000001.1	38031	40246	2028
	gene-E5D57_000012	0	0	0	0	0	0	JABUBV010000001.1	41413	41798	306
	gene-E5D57_000013	0	0	0	0	0	0	JABUBV010000001.1	42738	44960	2061
	gene-E5D57_000014	0	0	0	0	0	0	JABUBV010000001.1	48871	49086	216
	gene-E5D57_000015	0	0	0	0	0	0	JABUBV010000001.1	49822	52064	2079
	gene-E5D57_000016	0	0	0	0	0	0	JABUBV010000001.1	54398	55012	615
	gene-E5D57_000017	0	0	0	0	0	0	JABUBV010000001.1	70308	70928	621
	gene-E5D57_000018	0	0	0	0	0	0	JABUBV010000001.1	74538	75838	1053
	gene-E5D57_000019	0	0	0	0	0	0	JABUBV010000001.1	76354	77190	837
	gene-E5D57_000020	0	0	0	0	0	0	JABUBV010000001.1	92831	93263	369
	gene-E5D57_000021	0	0	0	0	0	0	JABUBV010000001.1	100851	101630	780
	gene-E5D57_000022	0	0	0	0	0	0	JABUBV010000001.1	102981	103208	228
	gene-E5D57_000023	0	0	0	0	0	0	JABUBV010000001.1	104895	105731	837
	gene-E5D57_000024	0	0	0	0	0	0	JABUBV010000001.1	123414	123846	369
	gene-E5D57_000025	0	0	0	0	0	0	JABUBV010000001.1	131434	132213	780
	gene-E5D57_000026	0	0	0	0	0	0	JABUBV010000001.1	133564	133791	228
	gene-E5D57_000027	0	0	0	0	0	0	JABUBV010000001.1	135478	136314	837
	gene-E5D57_000028	0	0	0	0	0	0	JABUBV010000001.1	154039	155420	1134
	gene-E5D57_000029	0	0	0	0	0	0	JABUBV010000001.1	155679	156887	1209
	gene-E5D57_000030	0	0	0	0	0	0	JABUBV010000001.1	165643	166479	837
	gene-E5D57_000031	0	0	0	0	0	0	JABUBV010000001.1	171724	172158	309
	gene-E5D57_000032	0	0	0	0	0	0	JABUBV010000001.1	183745	184953	1209
	gene-E5D57_000033	0	0	0	0	0	0	JABUBV010000001.1	185212	187151	1416
	gene-E5D57_000034	0	0	0	0	0	0	JABUBV010000001.1	216297	216731	309
	gene-E5D57_000035	0	0	0	0	0	0	JABUBV010000001.1	224422	225201	780
	gene-E5D57_000036	0	0	0	64.8561930659909	0	0	JABUBV010000001.1	228303	229022	408
	gene-E5D57_000037	0	0	0	0	0	0	JABUBV010000001.1	243187	243414	228
	gene-E5D57_000038	0	0	0	0	0	0	JABUBV010000001.1	250881	251660	780
	gene-E5D57_000039	0	0	0	0	0	0	JABUBV010000001.1	258828	260036	1209
	gene-E5D57_000040	0	0	0	0	0	0	JABUBV010000001.1	263664	264803	1140
	gene-E5D57_000041	0	0	0	0	0	0	JABUBV010000001.1	266418	268724	2307
	gene-E5D57_000042	0	0	0	0	0	0	JABUBV010000001.1	269451	269825	375
	gene-E5D57_000043	0	113.473438988452	0	0	0	0	JABUBV010000001.1	269943	270354	390
	gene-E5D57_000044	0	0	0	0	0	0	JABUBV010000001.1	275101	275712	612
	gene-E5D57_000045	0	0	0	0	0	0	JABUBV010000001.1	278196	279356	1107
	gene-E5D57_000046	0	0	0	0	0	0	JABUBV010000001.1	280111	281162	774
	gene-E5D57_000047	0	0	0	0	0	0	JABUBV010000001.1	282926	283579	654
	gene-E5D57_000048	0	0	0	0	0	0	JABUBV010000001.1	284139	284909	771
	gene-E5D57_000049	0	0	0	0	0	0	JABUBV010000001.1	285589	286314	726
	gene-E5D57_000050	0	0	0	0	0	0	JABUBV010000001.1	288400	288838	429
	gene-E5D57_000051	0	0	0	0	0	0	JABUBV010000001.1	290492	291745	1254
	gene-E5D57_000052	0	0	0	0	0	0	JABUBV010000001.1	298014	298400	387
	gene-E5D57_000053	0	0	0	0	0	0	JABUBV010000001.1	298624	299862	1116
	gene-E5D57_000054	0	0	0	0	0	0	JABUBV010000001.1	301928	302177	192
	gene-E5D57_000055	0	0	0	0	0	0	JABUBV010000001.1	304418	304801	384
	gene-E5D57_000056	0	20.6027193694117	0	0	52.2736748518878	60.2808945009598	JABUBV010000001.1	306828	307364	537
	gene-E5D57_000057	0	0	0	0	0	0	JABUBV010000001.1	307766	308499	513
	gene-E5D57_000058	0	0	0	0	0	0	JABUBV010000001.1	309756	310942	1080
	gene-E5D57_000059	0	0	0	0	0	0	JABUBV010000001.1	312178	312357	180
	gene-E5D57_000060	0	0	0	0	0	0	JABUBV010000001.1	314395	315279	885
	gene-E5D57_000061	0	0	0	0	0	0	JABUBV010000001.1	316342	317769	1350
	gene-E5D57_000062	19.4941691965225	0	0	0	0	0	JABUBV010000001.1	319346	320421	1002
	gene-E5D57_000063	0	0	0	0	0	0	JABUBV010000001.1	327115	327746	522
	gene-E5D57_000064	0	28.0803560948581	0	0	15.8324666641081	0	JABUBV010000001.1	328017	329404	1182
	gene-E5D57_000065	42.8358717870954	97.0496517664395	0	29.014612687417	0	0	JABUBV010000001.1	330484	330939	456
	gene-E5D57_000066	0	25.6103247716993	0	45.9398034217436	0	99.9100010710352	JABUBV010000001.1	332686	333117	432
	gene-E5D57_000067	38.2681507820903	6.1929248818215	14.0064485128695	5.55443467063902	0	6.03989930908021	JABUBV010000001.1	334165	337875	3573
	gene-E5D57_000068	166.950064400987	94.5611991570436	190.104617422537	56.541296519069	239.922764063793	92.2246163732633	JABUBV010000001.1	338802	339152	351
	gene-E5D57_000069	320.967377334293	103.884134285203	0	62.1157905420758	21.9647600903472	354.610144646491	JABUBV010000001.1	339320	339804	426
	gene-E5D57_000070	0	0	0	0	0	0	JABUBV010000001.1	342176	343488	918
	gene-E5D57_000071	0	0	0	0	0	0	JABUBV010000001.1	342240	343427	825
	gene-E5D57_000072	0	21.073638669284	0	0	0	6.85097150201384	JABUBV010000001.1	343942	345516	1575
	gene-E5D57_000073	0	0	0	0	0	0	JABUBV010000001.1	346994	347200	207
	gene-E5D57_000074	8.12865482102186	9.2082066594874	27.7680901853144	24.7765231937493	23.3632654144517	8.9806742535762	JABUBV010000001.1	347769	350171	2403
	gene-E5D57_000075	0	0	0	0	0	0	JABUBV010000001.1	350208	350489	282
	gene-E5D57_000076	0	0	0	0	0	0	JABUBV010000001.1	357786	360252	2367
	gene-E5D57_000077	0	0	25.6247007355263	0	0	0	JABUBV010000001.1	360753	361403	651
	gene-E5D57_000078	0	0	0	11.7293115119345	8.29520194901411	9.56585116637571	JABUBV010000001.1	361437	362633	1128
	gene-E5D57_000079	0	0	0	0	7.81703241310602	27.043308560581	JABUBV010000001.1	362828	364024	1197
	gene-E5D57_000080	0	26.2349668393017	45.2078053626765	26.8915922468743	41.2062470800619	10.9657318248697	JABUBV010000001.1	365331	368368	2952
	gene-E5D57_000081	210.033951988339	178.446133893131	44.843226287171	142.265197693141	75.4595790200638	43.5091940148057	JABUBV010000001.1	368510	369329	744
	gene-E5D57_000082	0	0	0	0	9.80816331078397	0	JABUBV010000001.1	370526	371479	954
	gene-E5D57_000083	0	0	0	0	0	0	JABUBV010000001.1	371554	372087	534
	gene-E5D57_000084	0	0	0	0	0	0	JABUBV010000001.1	372097	372566	414
	gene-E5D57_000085	65.2410071306464	36.9527732176824	234.011545594776	66.2858887047202	75.005914216336	122.534911133214	JABUBV010000001.1	373572	375068	1497
	gene-E5D57_000086	0	0	0	0	0	0	JABUBV010000001.1	376206	377459	1254
	gene-E5D57_000087	0	0	0	0	0	0	JABUBV010000001.1	381690	382118	429
	gene-E5D57_000088	0	0	0	0	0	0	JABUBV010000001.1	382532	383312	711
	gene-E5D57_000089	0	0	0	0	0	0	JABUBV010000001.1	384613	385745	957
	gene-E5D57_000090	0	0	0	0	0	0	JABUBV010000001.1	387821	391099	3279
	gene-E5D57_000091	0	0	0	0	0	0	JABUBV010000001.1	392416	394044	1569
	gene-E5D57_000092	0	0	0	0	0	0	JABUBV010000001.1	396577	398784	2208
	gene-E5D57_000093	27.3573634942794	30.9906451018883	0	9.2651704379987	0	15.1124371367952	JABUBV010000001.1	404198	405004	714
	gene-E5D57_000094	0	55.4569438665369	0	0	0	0	JABUBV010000001.1	405430	405894	399
	gene-E5D57_000095	0	17.6453912302617	0	0	37.3085637898242	17.2093781749152	JABUBV010000001.1	406465	407869	1254
	gene-E5D57_000096	0	0	0	0	27.3596134458711	94.6515799620334	JABUBV010000001.1	409466	410487	342
	gene-E5D57_000097	0	0	0	0	0	0	JABUBV010000001.1	412957	413706	750
	gene-E5D57_000098	0	0	0	0	0	0	JABUBV010000001.1	413900	414937	1038
	gene-E5D57_000099	0	0	0	0	0	0	JABUBV010000001.1	414941	415147	207
	gene-E5D57_000100	0	0	0	0	0	0	JABUBV010000001.1	417106	417345	240
	gene-E5D57_000101	0	0	0	13.9859020987972	26.3762869583873	7.60414384472995	JABUBV010000001.1	418642	420284	1419
	gene-E5D57_000102	0	0	0	0	0	0	JABUBV010000001.1	420656	420838	183
	gene-E5D57_000103	0	11.2779411838676	0	20.2303721490247	19.0764277237266	10.999266172958	JABUBV010000001.1	421515	423476	1962
	gene-E5D57_000104	0	0	0	0	0	0	JABUBV010000001.1	424858	425393	477
	gene-E5D57_000105	0	0	0	0	0	0	JABUBV010000001.1	435721	436260	540
	gene-E5D57_000106	0	0	0	0	0	0	JABUBV010000001.1	436276	436764	489
	gene-E5D57_000107	0	0	0	23.0298753445816	0	0	JABUBV010000001.1	441514	442723	1149
	gene-E5D57_000108	0	0	0	0	0	0	JABUBV010000001.1	443140	443589	450
	gene-E5D57_000109	0	0	0	0	0	0	JABUBV010000001.1	443839	444267	429
	gene-E5D57_000110	0	0	0	0	0	0	JABUBV010000001.1	445642	450763	5025
	gene-E5D57_000111	53.4788707321438	45.4359765970189	0	36.2235821641674	70.4496001255079	44.3132653621019	JABUBV010000001.1	452798	454258	1461
	gene-E5D57_000112	0	0	0	0	0	0	JABUBV010000001.1	455683	456817	975
	gene-E5D57_000113	0	0	0	0	0	0	JABUBV010000001.1	457965	458486	522
	gene-E5D57_000114	0	0	0	0	0	0	JABUBV010000001.1	459014	459673	660
	gene-E5D57_000115	0	0	0	0	0	0	JABUBV010000001.1	460314	463282	2940
	gene-E5D57_000116	0	0	0	0	0	0	JABUBV010000001.1	466059	468116	1800
	gene-E5D57_000117	0	0	0	0	0	0	JABUBV010000001.1	468356	470730	2061
	gene-E5D57_000118	0	0	0	0	0	0	JABUBV010000001.1	471702	472894	990
	gene-E5D57_000119	0	0	0	0	0	0	JABUBV010000001.1	473389	474427	969
	gene-E5D57_000120	0	0	0	0	0	0	JABUBV010000001.1	475713	477451	1446
	gene-E5D57_000121	0	0	0	0	0	0	JABUBV010000001.1	478703	480361	1545
	gene-E5D57_000122	0	0	0	0	0	0	JABUBV010000001.1	485883	487570	1617
	gene-E5D57_000123	0	0	0	0	0	0	JABUBV010000001.1	488940	490303	1242
	gene-E5D57_000124	0	0	0	0	0	0	JABUBV010000001.1	492250	493431	1014
	gene-E5D57_000125	0	0	0	0	0	0	JABUBV010000001.1	495825	496616	792
	gene-E5D57_000126	0	0	0	0	0	0	JABUBV010000001.1	497723	498985	1263
	gene-E5D57_000127	0	0	0	0	0	0	JABUBV010000001.1	502894	504147	1254
	gene-E5D57_000128	0	0	0	0	0	0	JABUBV010000001.1	504537	504935	399
	gene-E5D57_000129	0	16.5006119334439	0	34.5319327733911	27.9104781461235	64.371544314224	JABUBV010000001.1	505416	506756	1341
	gene-E5D57_000130	175.974392206446	284.77890093627	0	263.932152477044	72.2547320346557	97.209730771818	JABUBV010000001.1	507977	508893	777
	gene-E5D57_000131	164.316782628101	34.9011365973947	0	201.729357612199	236.138493337234	158.847446497797	JABUBV010000001.1	509610	510659	951
	gene-E5D57_000132	27.5697354056676	42.9429298924189	7.8483557651506	74.6967587040912	58.3298463090872	63.4573048439885	JABUBV010000001.1	512271	521010	8502
	gene-E5D57_000133	114.228991432255	64.699767844293	253.639581666385	162.481831049535	87.5507630267875	164.062738600858	JABUBV010000001.1	521856	522771	855
	gene-E5D57_000134	0	83.3420738333266	10.471864519038	33.2220047343682	23.4952612642509	20.3206781839394	JABUBV010000001.1	523183	524775	1593
	gene-E5D57_000135	15.9194437937372	36.0673522457184	27.1910027364753	10.7829367444679	0	0	JABUBV010000001.1	524976	526202	1227
	gene-E5D57_000137	49.7026909285382	56.3036147652626	42.4470233557955	33.6658101411251	0	96.0966422515301	JABUBV010000001.1	531088	531932	786
	gene-E5D57_000138	8.77500338495756	0	0	2.97184712162223	12.6104956852937	14.5421564901237	JABUBV010000001.1	532833	535058	2226
	gene-E5D57_000139	0	0	0	0	0	0	JABUBV010000001.1	536481	539061	2529
	gene-E5D57_000140	0	0	0	0	0	0	JABUBV010000001.1	542546	543160	564
	gene-E5D57_000141	0	0	0	0	0	0	JABUBV010000001.1	543188	544268	1023
	gene-E5D57_000142	0	0	0	0	0	0	JABUBV010000001.1	545024	546077	987
	gene-E5D57_000143	0	0	0	0	0	0	JABUBV010000001.1	546553	547710	1095
	gene-E5D57_000144	0	51.3097289339089	1102.44147268774	23.0098493660211	21.6973630109865	68.807583346313	JABUBV010000001.1	549594	551318	1725
	gene-E5D57_000145	0	0	1457.46873357278	6.28236627989656	0	0	JABUBV010000001.1	552323	553422	1053
	gene-E5D57_000146	0	0	0	0	0	0	JABUBV010000001.1	555278	556531	1254
	gene-E5D57_000147	0	0	0	0	0	0	JABUBV010000001.1	561544	562976	1173
	gene-E5D57_000148	0	0	0	0	0	0	JABUBV010000001.1	564960	565742	783
	gene-E5D57_000149	0	0	0	0	0	0	JABUBV010000001.1	566342	567067	726
	gene-E5D57_000150	0	0	0	0	0	0	JABUBV010000001.1	568022	568516	495
	gene-E5D57_000151	0	0	0	0	0	0	JABUBV010000001.1	570725	571075	351
	gene-E5D57_000152	0	0	0	0	0	0	JABUBV010000001.1	571980	574523	2544
	gene-E5D57_000153	0	0	4.12657518338345	0	0	0	JABUBV010000001.1	574617	582701	8085
	gene-E5D57_000154	0	0	0	0	0	0	JABUBV010000001.1	584780	585997	1218
	gene-E5D57_000155	0	0	0	0	0	0	JABUBV010000001.1	586330	587460	1131
	gene-E5D57_000156	0	0	0	0	0	0	JABUBV010000001.1	590873	592106	1125
	gene-E5D57_000157	0	30.2285800583992	0	0	0	9.82721322010182	JABUBV010000001.1	593205	594428	1098
	gene-E5D57_000158	0	17.9023629472073	0	0	30.2815139109641	17.4600001871712	JABUBV010000001.1	596277	596968	618
	gene-E5D57_000159	0	0	0	0	9.39456606273887	0	JABUBV010000001.1	597735	598906	996
	gene-E5D57_000160	0	0	0	0	0	0	JABUBV010000001.1	599931	601048	984
	gene-E5D57_000161	0	0	0	0	0	0	JABUBV010000001.1	601971	603107	1068
	gene-E5D57_000162	0	0	0	0	0	0	JABUBV010000001.1	603576	603908	333
	gene-E5D57_000163	0	0	0	0	0	0	JABUBV010000001.1	604645	606103	1332
	gene-E5D57_000164	0	0	0	0	0	0	JABUBV010000001.1	607459	608712	1254
	gene-E5D57_000165	35.5795219215219	90.6857401751976	30.3855740962252	18.0746767560958	25.5655404330271	39.3088528804073	JABUBV010000001.1	613464	614561	1098
	gene-E5D57_000166	0	17.5613655577367	0	84.0042119711882	0	51.3822862651038	JABUBV010000001.1	614695	615324	630
	gene-E5D57_000167	0	0	0	0	0	0	JABUBV010000001.1	616416	618235	1773
	gene-E5D57_000168	0	0	0	0	0	0	JABUBV010000001.1	619644	620108	465
	gene-E5D57_000169	124.972217113983	35.392387400429	10.6728599992499	207.390436944224	203.542920760454	214.010674079223	JABUBV010000001.1	630275	631837	1563
	gene-E5D57_000170	0	0	0	33.4107661249044	11.8143785334443	0	JABUBV010000001.1	632493	633284	792
	gene-E5D57_000171	0	0	0	0	0	0	JABUBV010000001.1	634798	636420	1623
	gene-E5D57_000172	0	0	473.473430818209	65.4983335913968	12.352459139918	28.489188424216	JABUBV010000001.1	650066	651580	1515
	gene-E5D57_000173	0	0	0	0	0	0	JABUBV010000001.1	652232	655017	2595
	gene-E5D57_000174	26.4140061324077	0	0	4.47284090110282	0	36.478296537092	JABUBV010000001.1	657367	658964	1479
	gene-E5D57_000175	59.0125605284457	133.699822373101	16.7992751045595	46.633758156211	28.2688453126523	43.4653781094534	JABUBV010000001.1	659536	660528	993
	gene-E5D57_000176	0	0	85.2193112583786	16.8973989597218	167.302463829924	0	JABUBV010000001.1	661523	662510	783
	gene-E5D57_000177	0	0	0	0	0	0	JABUBV010000001.1	667221	668474	1254
	gene-E5D57_000178	0	9.12843259189283	0	21.8327778637989	0	53.417228295405	JABUBV010000001.1	669700	670911	1212
	gene-E5D57_000179	0	0	0	17.2274262831538	73.1014671756868	168.598126807372	JABUBV010000001.1	672346	673113	768
	gene-E5D57_000180	23.5481103495064	0	0	7.97508341498622	28.2006865536103	0	JABUBV010000001.1	673763	675421	1659
	gene-E5D57_000181	56.1297630313664	190.752763816795	0	361.181902764053	349.542647644663	620.131041130563	JABUBV010000001.1	675747	676447	348
	gene-E5D57_000182	0	0	0	0	0	0	JABUBV010000001.1	678185	679664	1041
	gene-E5D57_000184	0	0	0	0	0	0	JABUBV010000001.1	683398	683577	180
	gene-E5D57_000185	0	0	0	0	0	0	JABUBV010000001.1	684501	686146	1593
	gene-E5D57_000186	0	0	0	0	0	0	JABUBV010000001.1	686443	687096	654
	gene-E5D57_000187	0	0	0	0	0	0	JABUBV010000001.1	687931	688893	963
	gene-E5D57_000188	0	0	0	0	0	0	JABUBV010000001.1	688945	690338	1212
	gene-E5D57_000189	0	0	0	0	0	0	JABUBV010000001.1	692289	693214	663
	gene-E5D57_000190	0	0	0	0	0	0	JABUBV010000001.1	693242	694106	777
	gene-E5D57_000191	0	0	0	0	0	0	JABUBV010000001.1	694442	694660	219
	gene-E5D57_000192	0	0	0	0	0	0	JABUBV010000001.1	695127	695402	276
	gene-E5D57_000193	0	0	0	0	0	0	JABUBV010000001.1	698126	702697	3993
	gene-E5D57_000194	0	0	0	0	0	0	JABUBV010000001.1	702771	703004	234
	gene-E5D57_000195	0	0	0	0	0	0	JABUBV010000001.1	703443	703637	195
	gene-E5D57_000196	0	0	0	0	0	0	JABUBV010000001.1	704625	704939	315
	gene-E5D57_000197	0	0	0	0	0	0	JABUBV010000001.1	707685	708062	378
	gene-E5D57_000198	0	0	0	0	0	0	JABUBV010000001.1	711476	712909	1434
	gene-E5D57_000199	0	0	0	0	0	0	JABUBV010000001.1	713137	713622	456
	gene-E5D57_000200	0	0	0	4.11017812533773	0	0	JABUBV010000001.1	714578	717859	3219
	gene-E5D57_000201	0	0	0	0	0	0	JABUBV010000001.1	718243	720981	2499
	gene-E5D57_000202	0	0	0	0	0	0	JABUBV010000001.1	723327	723749	423
	gene-E5D57_000203	0	0	0	0	0	0	JABUBV010000001.1	725104	726385	1146
	gene-E5D57_000204	0	0	0	0	0	0	JABUBV010000001.1	729799	730626	828
	gene-E5D57_000205	0	0	0	0	0	0	JABUBV010000001.1	730942	731724	783
	gene-E5D57_000206	0	0	0	0	0	0	JABUBV010000001.1	736947	738278	1332
	gene-E5D57_000207	0	0	0	0	0	0	JABUBV010000001.1	742737	743696	960
	gene-E5D57_000208	0	0	0	0	0	0	JABUBV010000001.1	743986	744537	513
	gene-E5D57_000209	0	0	0	0	0	0	JABUBV010000001.1	744561	746342	1782
	gene-E5D57_000210	0	0	0	0	0	0	JABUBV010000001.1	748064	748558	495
	gene-E5D57_000211	0	0	0	0	0	0	JABUBV010000001.1	748703	749447	696
	gene-E5D57_000212	0	0	0	0	0	0	JABUBV010000001.1	749935	750560	570
	gene-E5D57_000213	0	0	0	0	0	0	JABUBV010000001.1	750771	751196	426
	gene-E5D57_000214	0	0	0	0	0	0	JABUBV010000001.1	751877	752398	522
	gene-E5D57_000215	0	0	0	0	0	0	JABUBV010000001.1	754069	754699	576
	gene-E5D57_000216	0	0	0	0	0	0	JABUBV010000001.1	756429	756665	237
	gene-E5D57_000217	0	0	0	0	0	0	JABUBV010000001.1	757985	758575	591
	gene-E5D57_000218	0	0	0	0	0	0	JABUBV010000001.1	759814	760014	201
	gene-E5D57_000219	0	0	0	0	0	0	JABUBV010000001.1	761154	765011	2211
	gene-E5D57_000220	0	0	0	0	0	0	JABUBV010000001.1	765051	767107	1686
	gene-E5D57_000221	0	0	9.45673479525375	0	0	0	JABUBV010000001.1	767777	769594	1764
	gene-E5D57_000222	0	0	0	0	0	0	JABUBV010000001.1	770155	771420	1140
	gene-E5D57_000223	0	0	0	0	0	0	JABUBV010000001.1	774420	776636	2217
	gene-E5D57_000224	0	9.01683806142959	0	0	0	0	JABUBV010000001.1	777451	778677	1227
	gene-E5D57_000225	0	0	0	0	0	0	JABUBV010000001.1	780689	782586	1614
	gene-E5D57_000226	0	0	0	0	0	0	JABUBV010000001.1	783992	784234	243
	gene-E5D57_000227	0	0	0	0	0	0	JABUBV010000001.1	789585	790811	1101
	gene-E5D57_000228	0	0	0	0	0	0	JABUBV010000001.1	793682	793897	216
	gene-E5D57_000229	0	0	0	0	0	0	JABUBV010000001.1	794881	796697	1791
	gene-E5D57_000230	0	0	0	0	0	0	JABUBV010000001.1	797986	799239	999
	gene-E5D57_000231	0	0	0	0	0	0	JABUBV010000001.1	804478	804854	357
	gene-E5D57_000232	0	0	0	0	0	0	JABUBV010000001.1	805580	805945	366
	gene-E5D57_000233	0	0	0	0	0	0	JABUBV010000001.1	806119	806746	576
	gene-E5D57_000234	0	0	0	0	0	0	JABUBV010000001.1	810944	811556	558
	gene-E5D57_000235	17.9367837786185	91.4352091022653	291.048598161363	36.4481084998957	17.1845505941008	59.4505791497069	JABUBV010000001.1	818011	819115	1089
	gene-E5D57_000236	0	28.8116153681617	0	0	0	0	JABUBV010000001.1	822648	823143	384
	gene-E5D57_000237	0	0	0	0	0	0	JABUBV010000001.1	825600	826214	615
	gene-E5D57_000238	11.9250046000705	0	0	20.1933201853818	0	13.1749451961805	JABUBV010000001.1	829350	831040	1638
	gene-E5D57_000239	0	0	0	0	0	0	JABUBV010000001.1	831591	832217	627
	gene-E5D57_000240	0	0	0	0	0	0	JABUBV010000001.1	832473	833389	759
	gene-E5D57_000241	0	0	0	0	0	0	JABUBV010000001.1	835788	836652	465
	gene-E5D57_000242	0	0	0	16.5176821291662	0	20.2065170705464	JABUBV010000001.1	836919	838520	1602
	gene-E5D57_000243	0	0	0	0	0	22.1339079295832	JABUBV010000001.1	840268	841252	975
	gene-E5D57_000244	0	0	0	0	0	0	JABUBV010000001.1	841933	842448	516
	gene-E5D57_000245	0	0	0	0	35.2428918963763	0	JABUBV010000001.1	844616	845146	531
	gene-E5D57_000246	15.1068503750313	0	0	10.2325316206204	36.1832474806184	16.6903	JABUBV010000001.1	852036	853445	1293
	gene-E5D57_000247	0	0	0	0	0	0	JABUBV010000001.1	855851	856352	297
	gene-E5D57_000248	7.96946451852938	0	0	0	0	0	JABUBV010000001.1	857496	860064	2451
	gene-E5D57_000249	0	0	0	0	0	0	JABUBV010000001.1	860853	861173	321
	gene-E5D57_000250	0	0	0	0	17.5718080722778	10.1317184184712	JABUBV010000001.1	864066	865334	1065
	gene-E5D57_000251	18.340992990531	48.479262666428	41.7694652365011	6.21157905420758	23.4290774297037	13.5089578912949	JABUBV010000001.1	866482	869728	3195
	gene-E5D57_000252	0	0	0	0	0	0	JABUBV010000001.1	878091	880026	1869
	gene-E5D57_000253	45.6382185395222	17.2331157342276	25.9839255121925	15.456382459652	14.5747473496696	100.843739398802	JABUBV010000001.1	880318	881673	1284
	gene-E5D57_000254	52.088420093108	88.5092824109929	0	158.767960625546	191.298417213531	230.192642467665	JABUBV010000001.1	885213	886337	1125
	gene-E5D57_000255	930.150358805501	959.603189404897	56.7404087715225	1856.34307704188	2211.94099317997	2055.29145060415	JABUBV010000001.1	887226	887953	588
	gene-E5D57_000256	19.5331575349155	3.6878867671247	0	19.8459950781932	3.1189959328293	17.9838001927863	JABUBV010000001.1	889289	892499	3000
	gene-E5D57_000257	627.851492193713	395.130725049075	0	73.5036854747897	181.941429415043	94.2008581526903	JABUBV010000001.1	893176	895818	2520
	gene-E5D57_000258	96.890662375573	65.8551208415125	0	164.070726506227	55.6963559433804	21.4092859437933	JABUBV010000001.1	899315	900373	1008
	gene-E5D57_000260	0	0	0	0	0	0	JABUBV010000001.1	901042	901284	243
	gene-E5D57_000261	0	167.631216687486	0	0	0	32.6978185323388	JABUBV010000001.1	901812	902228	330
	gene-E5D57_000262	0	0	0	0	0	0	JABUBV010000001.1	904017	904369	339
	gene-E5D57_000263	186.696846211857	79.3093928413914	0	19.7590552351585	27.9479922296533	64.4580652071195	JABUBV010000001.1	906922	908595	1674
	gene-E5D57_000264	0	0	0	0	0	0	JABUBV010000001.1	913765	915055	1233
	gene-E5D57_000265	6.58791147889225	48.5084600060247	97.5207835074801	20.8239783469893	16.8310067201581	30.3268131412923	JABUBV010000001.1	916096	924990	8895
	gene-E5D57_000266	0	0	183.315166800303	0	102.824041741625	39.5248355885414	JABUBV010000001.1	927686	927958	273
	gene-E5D57_000267	187.032029059634	172.145522343343	0	233.575445763694	195.987177107766	303.496807562283	JABUBV010000001.1	929400	931491	1671
	gene-E5D57_000268	0	0	91.1567222886755	0	51.1310808660542	88.4449189809164	JABUBV010000001.1	932392	933123	732
	gene-E5D57_000269	23.5481103495064	13.3377459932177	60.3315738836442	7.97508341498622	0	0	JABUBV010000001.1	933370	935028	1659
	gene-E5D57_000270	0	0	0	0	0	0	JABUBV010000001.1	936815	937372	558
	gene-E5D57_000271	0	93.3642219525241	46.9245574650566	74.4341118732048	65.8016019584241	0	JABUBV010000001.1	938241	938951	711
	gene-E5D57_000272	35.2902575156559	59.9656384898326	75.3463422711274	17.9277281645829	67.6205080288196	97.4731717766197	JABUBV010000001.1	939054	940218	1107
	gene-E5D57_000273	0	35.2907824605235	0	0	44.770276547789	17.2093781749152	JABUBV010000001.1	941683	942309	627
	gene-E5D57_000274	423.150163230175	115.971281985054	0	425.304343627714	326.938777026132	429.801514041434	JABUBV010000001.1	948447	950059	1431
	gene-E5D57_000275	18.2212290437645	0	0	2.05700612336165	26.1856001823356	0	JABUBV010000001.1	950786	954054	3216
	gene-E5D57_000276	0	25.6103247716993	0	137.819410265231	151.617857845869	74.9325008032764	JABUBV010000001.1	955745	956176	432
	gene-E5D57_000281	0	117.308525395617	66.3287482259547	70.142681964014	6.2007871428018	57.2049310307319	JABUBV010000001.1	965102	966688	1509
	gene-E5D57_000282	0	0	0	0	15.4405739248975	0	JABUBV010000001.1	966923	967682	606
	gene-E5D57_000283	23.393003035827	75.0827246001436	0	29.0493607265636	18.6766223522713	30.1524793651507	JABUBV010000001.1	968099	971002	2505
	gene-E5D57_000284	21.3477131529131	48.3657280934387	82.0410500598079	54.2240302682875	76.6966212990812	82.5485910488553	JABUBV010000001.1	974789	976698	1830
	gene-E5D57_000285	46.6742115529642	66.0911607011595	189.338066545833	63.2289767525073	33.5375906755839	25.7832260828478	JABUBV010000001.1	977642	979451	1674
	gene-E5D57_000286	6.97862005534674	15.8108757432999	0	2.36346255545948	3.34297527634438	11.5651448185121	JABUBV010000001.1	980593	983524	2799
	gene-E5D57_000287	50.8675977471758	22.6376977892699	0	36.9159134639011	13.9240889858451	46.1637728163042	JABUBV010000001.1	984311	989812	5376
	gene-E5D57_000288	56.6178479272914	10.689526861231	0	22.3706868836316	36.1622716849774	0	JABUBV010000001.1	992598	994967	2070
	gene-E5D57_000289	0	0	0	0	0	0	JABUBV010000001.1	995984	996355	318
	gene-E5D57_000290	237.052882705285	80.5606332624328	0	5.3522101073876	15.1407569554821	69.8400007486848	JABUBV010000001.1	996931	998166	1236
	gene-E5D57_000291	0	0	0	0	0	0	JABUBV010000001.1	998653	1000198	1482
	gene-E5D57_000292	0	20.5110498727737	0	0	0	0	JABUBV010000001.1	1001075	1003824	2697
	gene-E5D57_000293	0	0	25.3328476519781	0	0	0	JABUBV010000001.1	1006041	1007429	1317
	gene-E5D57_000294	0	0	0	0	0	0	JABUBV010000001.1	1008288	1009676	1389
	gene-E5D57_000295	0	0	0	5.77254074409343	24.4947324567746	0	JABUBV010000001.1	1010571	1011793	1146
	gene-E5D57_000296	0	0	0	0	0	0	JABUBV010000001.1	1012302	1013401	987
	gene-E5D57_000297	0	0	0	0	3.48491165679252	0	JABUBV010000001.1	1014197	1019678	5370
	gene-E5D57_000298	0	0	0	0	6.88520073472252	0	JABUBV010000001.1	1021460	1022818	1359
	gene-E5D57_000299	0	0	0	0	0	0	JABUBV010000001.1	1025129	1027388	2208
	gene-E5D57_000300	0	0	0	6.30932922530384	0	0	JABUBV010000001.1	1028024	1030120	2097
	gene-E5D57_000301	0	17.5613655577367	0	5.25026324819927	0	0	JABUBV010000001.1	1030976	1032293	1260
	gene-E5D57_000302	0	0	0	0	0	0	JABUBV010000001.1	1032528	1033502	921
	gene-E5D57_000303	0	0	0	0	0	0	JABUBV010000001.1	1034061	1034750	690
	gene-E5D57_000304	64.8942110794536	8.16807700359846	12.3157476403305	17.0938803429744	17.2701878894203	11.9493688988614	JABUBV010000001.1	1040853	1043938	2709
	gene-E5D57_000305	107.798882643022	97.6923646920451	9.20622526425365	21.9050718302353	15.4917016531257	35.7294043565292	JABUBV010000001.1	1051213	1053164	1812
	gene-E5D57_000306	0	0	0	0	0	30.7415387910878	JABUBV010000001.1	1057790	1058140	351
	gene-E5D57_000307	0	0	0	0	0	0	JABUBV010000001.1	1058321	1058943	264
	gene-E5D57_000308	93.5880237812516	15.1453255323396	0	0	6.4045091023189	0	JABUBV010000001.1	1059973	1061486	1461
	gene-E5D57_000309	0	0	0	0	0	0	JABUBV010000001.1	1062234	1062968	735
	gene-E5D57_000310	152.602793241527	144.058076840809	0	189.501689114692	657.913204581181	393.395629217201	JABUBV010000001.1	1066044	1066427	384
	gene-E5D57_000311	144.690055814189	218.541438051834	41.189333774883	130.673218621848	300.347756494674	186.498668665932	JABUBV010000001.1	1068095	1068610	405
	gene-E5D57_000312	0	36.9316271385879	0	56.7839630277345	31.2345801570889	5.14557945430224	JABUBV010000001.1	1070297	1072742	2097
	gene-E5D57_000313	55.9689327648009	36.9845377791876	31.8656736940356	34.7510260840696	40.2162799361945	66.988367480293	JABUBV010000001.1	1074110	1076203	2094
	gene-E5D57_000314	0	0	0	0	153.75332063243	0	JABUBV010000001.1	1076506	1076989	426
	gene-E5D57_000315	93.0150358805501	0	0	94.5047384675868	44.5570847547043	51.3822862651038	JABUBV010000001.1	1077580	1077856	210
	gene-E5D57_000316	0	0	0	0	189.030056535109	0	JABUBV010000001.1	1079378	1079575	198
	gene-E5D57_000317	0	0	0	0	14.2419905608644	32.8471236397924	JABUBV010000001.1	1081830	1083143	1314
	gene-E5D57_000318	31.0050119601834	0	0	0	44.5570847547043	0	JABUBV010000001.1	1083852	1084500	630
	gene-E5D57_000319	19.1985541623713	23.3017276777045	44.5032186742101	13.0040218615887	15.7657755661127	1.51506320074021	JABUBV010000001.1	1091018	1098640	7122
	gene-E5D57_000320	0	0	0	50.6921968791653	0	13.7806898029014	JABUBV010000001.1	1101318	1102100	783
	gene-E5D57_000321	14.341525356032	8.12309860600155	0	24.2853586370451	13.7400701886753	63.3790315164276	JABUBV010000001.1	1103117	1104832	1362
	gene-E5D57_000322	0	36.8052571569332	77.6924559226835	37.4120554811804	31.1277039204521	50.2541322752512	JABUBV010000001.1	1111472	1114735	3006
	gene-E5D57_000323	0	13.8903456388878	0	24.9165035507762	11.7476306321254	13.5471187892929	JABUBV010000001.1	1116297	1118134	1593
	gene-E5D57_000324	45.2156424419341	25.6103247716993	38.6150004139528	25.5221130120798	36.0994899633021	16.6516668451725	JABUBV010000001.1	1118481	1119846	1296
	gene-E5D57_000325	0	7.31723564905695	0	4.37521937349939	12.3769679874179	21.4092859437933	JABUBV010000001.1	1120652	1122357	1512
	gene-E5D57_000326	6.61020559557209	14.9761899172577	22.5809545567886	15.6708364971633	12.6659733312865	18.2576651703415	JABUBV010000001.1	1124948	1128453	2955
	gene-E5D57_000327	405.60654990535	120.914320233597	36.4626889154702	36.1493535121917	153.393242598162	82.5485910488553	JABUBV010000001.1	1129469	1130490	915
	gene-E5D57_000328	0	32.4923944240062	0	19.428286909636	27.4801403773507	15.8447578791069	JABUBV010000001.1	1130911	1133634	2724
	gene-E5D57_000329	18.8180708428859	31.9758968247807	32.1419656624809	31.8657595988973	72.1155128977874	10.3952602270441	JABUBV010000001.1	1133878	1134961	1038
	gene-E5D57_000330	16.2370386823903	73.5738008403931	0	5.49902883851295	0	35.8779056215189	JABUBV010000001.1	1135489	1136788	1203
	gene-E5D57_000331	723.450279070945	711.697446287223	552.804216452377	1482.96909291242	1678.05629134676	1240.98738172444	JABUBV010000001.1	1137197	1138379	513
	gene-E5D57_000332	17.7412874976526	0	333.330575780388	42.0593295632312	50.9917591198251	39.2017442894525	JABUBV010000001.1	1139974	1141157	1101
	gene-E5D57_000333	154.29034387769	104.868818022503	184.473556479926	78.3807072598468	110.864784342274	59.6618963741727	JABUBV010000001.1	1146067	1147407	1266
	gene-E5D57_000334	38.8951762941368	44.060773800773	0	36.8835697722959	26.0847927476764	8.5944086942826	JABUBV010000001.1	1148506	1151101	2511
	gene-E5D57_000335	119.46885342456	76.1261029911062	25.5071562367395	25.2879651862809	35.7683019819874	41.2472481485925	JABUBV010000001.1	1152232	1153559	1308
	gene-E5D57_000336	11.3432970586037	64.2488983819635	0	72.9914646700873	119.543398122377	125.322649427082	JABUBV010000001.1	1154799	1156710	1722
	gene-E5D57_000337	22.8191092697611	43.082789335569	0	20.6085099462027	32.7931815367567	50.421869699401	JABUBV010000001.1	1157918	1160485	2568
	gene-E5D57_000338	0	0	0	84.0042119711882	0	0	JABUBV010000001.1	1165017	1165386	315
	gene-E5D57_000339	18.2894733472992	72.5146274434632	0	46.456	8.76122453041939	35.3614048734563	JABUBV010000001.1	1168901	1171101	2136
	gene-E5D57_000340	64.4658664518664	36.5137303675713	55.0550500951406	36.3879631063315	0	23.7409903535133	JABUBV010000001.1	1172215	1173123	909
	gene-E5D57_000341	0	20.2631141050808	0	45.434970417109	8.56867014513545	64.2278578313798	JABUBV010000001.1	1173430	1175613	2184
	gene-E5D57_000342	75.1538065351769	27.0883603041689	0	16.1970345747176	16.3640919875619	0	JABUBV010000001.1	1176239	1179165	2859
	gene-E5D57_000343	0	16.4637802103781	0	9.84424359037362	0	5.35232148594832	JABUBV010000001.1	1179365	1181455	2016
	gene-E5D57_000344	26.3605364843664	0	0	8.92757313458984	25.2550277961887	0	JABUBV010000001.1	1181468	1182327	741
	gene-E5D57_000345	465.07517940275	234.151540769822	0	35.0017549879951	74.2618079245072	57.0914291834487	JABUBV010000001.1	1182905	1183400	378
	gene-E5D57_000346	0	30.6472584525599	15.4032134615213	73.300074157685	8.63987793027508	149.449863097947	JABUBV010000001.1	1185081	1186346	1083
	gene-E5D57_000347	0	57.3246647739591	201.678344130904	45.7017733522009	96.9636041294084	74.5442495037776	JABUBV010000001.1	1187361	1187939	579
	gene-E5D57_000348	570.454751774975	590.507548814529	1713.52606066507	592.914925128968	782.104720316714	456.386470149261	JABUBV010000001.1	1188602	1190123	993
	gene-E5D57_000349	0	0	0	0	0	0	JABUBV010000001.1	1194848	1195122	198
	gene-E5D57_000350	95.750772229978	126.545134166044	0	140.52175164298	267.560925610357	132.233824946958	JABUBV010000001.1	1209498	1210759	1224
	gene-E5D57_000351	966.987996777996	730.274607351426	137.637625237852	2128.6958417204	1837.42829706281	2403.77527329322	JABUBV010000001.1	1215499	1216493	606
	gene-E5D57_000352	66.2140933386967	50.005244299996	37.698712268537	7.47495106523285	31.7186027067387	97.539255282909	JABUBV010000001.1	1217519	1218403	885
	gene-E5D57_000353	0	0	0	34.4548525663077	146.202934351374	0	JABUBV010000001.1	1219137	1219610	192
	gene-E5D57_000354	110.123509710588	31.1872031046486	0	37.2957389301259	46.1585021771779	45.6248630683797	JABUBV010000001.1	1219788	1221206	1419
	gene-E5D57_000355	0	20.3750650117387	0	268.024488471609	258.48032592508	198.716024229683	JABUBV010000001.1	1222908	1223619	543
	gene-E5D57_000356	570.311168902643	242.269933606732	0	949.646155404217	1616.41395059037	761.357964366137	JABUBV010000001.1	1224261	1224874	411
	gene-E5D57_000357	0	0	0	0	0	0	JABUBV010000001.1	1224907	1225262	273
	gene-E5D57_000358	125.557486450329	91.4352091022653	0	78.9709017497741	103.107303564605	69.3590090079914	JABUBV010000001.1	1225766	1226921	1089
	gene-E5D57_000359	0	74.0044167315994	0	73.7495171987857	52.1571226225636	60.1464889390847	JABUBV010000001.1	1227558	1228454	897
	gene-E5D57_000360	182.397905674084	190.968669604929	42.4830564825831	160.984302652765	90.0219539186726	116.024517372815	JABUBV010000001.1	1230828	1234503	3534
	gene-E5D57_000361	164.676425391635	251.120694259464	0	38.6108853661347	54.612769251875	62.9782886128704	JABUBV010000001.1	1235884	1237484	1542
	gene-E5D57_000362	0	0	0	0	0	0	JABUBV010000001.1	1237997	1238218	222
	gene-E5D57_000363	0	0	0	0	0	0	JABUBV010000001.1	1240643	1240840	198
	gene-E5D57_000364	171.343487148382	183.316008892164	146.330527884453	51.5815336665191	209.757036418345	241.887371014085	JABUBV010000001.1	1241862	1243112	1026
	gene-E5D57_000365	12.1248650123622	20.6027193694117	10.3548604461996	15.0566208607577	21.2966823470654	20.0936315003199	JABUBV010000001.1	1246582	1251682	4833
	gene-E5D57_000366	119.250046000705	175.613655577367	91.6575834001517	137.314577260596	142.811169085591	303.023739512151	JABUBV010000001.1	1254770	1256680	1638
	gene-E5D57_000367	0	0	0	0	0	0	JABUBV010000001.1	1257239	1258068	759
	gene-E5D57_000368	0	0	0	0	0	0	JABUBV010000001.1	1257421	1258424	723
	gene-E5D57_000369	0	56.3036147652626	0	50.4987152116876	0	27.4561835004372	JABUBV010000001.1	1259518	1259910	393
	gene-E5D57_000370	103.679180121632	93.9588985254701	0	35.1132255452817	79.4648645306829	68.7278988259351	JABUBV010000001.1	1262988	1264065	942
	gene-E5D57_000371	275.391949132747	423.382770848153	352.78477719575	492.985443365659	235.573710938769	119.529789800997	JABUBV010000001.1	1265974	1267137	993
	gene-E5D57_000372	0	23.7928178524174	0	0	100.612772026752	0	JABUBV010000001.1	1267373	1268302	930
	gene-E5D57_000373	183.40992990531	25.9710335713007	0	108.702633448633	43.9295201806944	151.975776277068	JABUBV010000001.1	1269454	1269917	426
	gene-E5D57_000374	0	0	0	0	0	0	JABUBV010000001.1	1270988	1272065	1011
	gene-E5D57_000375	9.78370024288281	2.77076391218986	0	3.31346440908143	9.37339123314592	18.9160933658158	JABUBV010000001.1	1272331	1276665	3993
	gene-E5D57_000376	67.6824585409408	99.6726153276947	46.2416636973738	64.1820122648891	58.3595912587604	44.8660295869929	JABUBV010000001.1	1279641	1281217	1443
	gene-E5D57_000377	77.1451719388449	87.3906816854195	6.58834130285451	52.2538048398979	66.5188706053643	106.539100668166	JABUBV010000001.1	1285190	1287959	2532
	gene-E5D57_000378	0	0	16.4028320342454	0	18.4011559458956	10.609911618163	JABUBV010000001.1	1289365	1290474	1017
	gene-E5D57_000379	279.04510764165	184.394338356235	19.8591430700329	1173.43383597254	1013.67367816952	912.035581205593	JABUBV010000001.1	1291252	1292429	840
	gene-E5D57_000380	58.1343974253438	0	0	0	27.8481779716902	0	JABUBV010000001.1	1297426	1298187	672
	gene-E5D57_000381	14.1852995896264	0	60.5725496689456	48.0416244933266	6.79519811073922	78.3607851537531	JABUBV010000001.1	1299317	1301128	1377
	gene-E5D57_000382	1199.40441003867	679.347562365077	0	2060.03750080661	2831.71999164766	1727.39133430711	JABUBV010000001.1	1302109	1302719	456
	gene-E5D57_000383	0	0	0	0	41.7722669575353	0	JABUBV010000001.1	1303632	1304303	672
	gene-E5D57_000384	313.031370751851	390.064946522805	427.735389200708	254.435834335811	269.913109571767	276.67384911979	JABUBV010000001.1	1305069	1305380	312
	gene-E5D57_000385	115.239867462628	48.9542491211244	0	39.0285055618352	48.3030343579759	55.7020359953559	JABUBV010000001.1	1305812	1307478	1356
	gene-E5D57_000386	18.2042474696324	17.1849336771887	0	2.05508906266886	2.90679956461259	6.70411936357366	JABUBV010000001.1	1308726	1311944	3219
	gene-E5D57_000387	0	85.146	0	9.54593317854412	36.0057250543065	36.3309094803764	JABUBV010000001.1	1312010	1314088	2079
	gene-E5D57_000388	0	60.6782100623808	0	8.06256147803909	5.70200353350878	39.4525781194581	JABUBV010000001.1	1317904	1319734	1641
	gene-E5D57_000389	326.57316672795	138.729282775851	0	76.038295318748	283.545084802664	338.253295162125	JABUBV010000001.1	1320873	1322030	957
	gene-E5D57_000390	67.965057532761	38.4956865044332	0	50.6392822686443	58.6032638736195	90.1067233041487	JABUBV010000001.1	1322506	1324022	1437
	gene-E5D57_000391	205.072520051606	87.1154354438906	218.919687386189	173.630753090054	147.354138558865	311.530397040393	JABUBV010000001.1	1324656	1325036	381
	gene-E5D57_000392	5.66671236870192	28.8868415179481	0	32.6256567381573	27.1453083797154	28.1730551323024	JABUBV010000001.1	1325867	1329376	3447
	gene-E5D57_000393	23.5056047351571	93.1956944760755	0	47.7641277453507	11.2599131149072	0	JABUBV010000001.1	1331223	1332229	831
	gene-E5D57_000394	0	10.9432841754442	8.25008910921247	62.161870505386	69.4138560718688	10.6728784526922	JABUBV010000001.1	1336948	1339154	2022
	gene-E5D57_000395	49.8294835074376	84.6708696533733	0	92.8171538520942	63.6529782210062	36.7016330465027	JABUBV010000001.1	1340243	1342594	2352
	gene-E5D57_000396	0	131.710241683025	0	19.6884871807472	167.089067830141	32.1139289156899	JABUBV010000001.1	1346518	1346890	336
	gene-E5D57_000397	27.3573634942794	30.9906451018883	0	74.1213635039896	144.155274206396	30.2248742735905	JABUBV010000001.1	1347106	1347819	714
	gene-E5D57_000398	0	0	0	0	0	0	JABUBV010000001.1	1356397	1356722	243
	gene-E5D57_000399	38.3003088919912	108.467257856609	32.7091768212306	415.079635622342	440.328837575902	42.3148239830267	JABUBV010000001.1	1358308	1359078	510
	gene-E5D57_000400	52.4239332660105	0	0	35.5090267994153	25.1126886701232	40.5431888404201	JABUBV010000001.1	1359401	1361334	1863
	gene-E5D57_000401	129.896309459122	45.9836255252457	0	32.9941730310777	38.8902236013629	35.8779056215189	JABUBV010000001.1	1364957	1366185	1203
	gene-E5D57_000402	254.089854112722	251.855681657297	0	182.862827278745	167.360757371328	70.1806836791662	JABUBV010000001.1	1368341	1369222	615
	gene-E5D57_000403	0	20.6797388810731	62.3614212292621	94.7991457525325	17.4896968196036	26.8916638396805	JABUBV010000001.1	1377853	1379457	1605
	gene-E5D57_000404	116.268794850688	131.710241683025	0	249.387504289465	278.481779716902	171.274287550346	JABUBV010000001.1	1380042	1380681	504
	gene-E5D57_000405	111.43610655616	81.1515425528663	81.573008209426	145.569646050317	312.662183975554	219.850858102522	JABUBV010000001.1	1381855	1383356	1227
	gene-E5D57_000406	64.211563231149	7.27393839669566	43.8702963282777	47.8426355161353	36.9111944713527	70.9420125948179	JABUBV010000001.1	1384308	1386308	1521
	gene-E5D57_000407	69.2665160812607	19.6164189740676	0	93.8344920954762	66.3616155921128	114.790213996509	JABUBV010000001.1	1387464	1388050	564
	gene-E5D57_000408	126.95645565869	61.6359905369031	23.2335378535203	64.4948772271832	52.1280657297377	75.1412264322549	JABUBV010000001.1	1388354	1390744	2154
	gene-E5D57_000409	145.905938636157	61.9812902037765	140.182186376703	247.071211679965	244.627131986612	120.899497094362	JABUBV010000001.1	1391915	1393049	1071
	gene-E5D57_000410	0	20.7476048783387	0	74.4341118732048	48.2545081028444	30.3524053886689	JABUBV010000001.1	1393349	1395605	2133
	gene-E5D57_000411	53.6994021578434	76.0389024149423	0	36.3729577607207	83.6019528387236	44.4960004769971	JABUBV010000001.1	1396376	1397898	1455
	gene-E5D57_000412	32.7188568424046	18.5320943071593	0	16.6214364138972	15.6733463961272	63.2595986680926	JABUBV010000001.1	1398848	1400107	1194
	gene-E5D57_000413	62.6062741503703	56.7367194942262	0	44.5262710087668	14.995172753987	24.2089617979816	JABUBV010000001.1	1401346	1404623	3120
	gene-E5D57_000414	42.5558987688791	48.2076701584928	0	72.0624367399899	224.241537654394	47.0164710922519	JABUBV010000001.1	1404927	1405844	918
	gene-E5D57_000415	57.3156030954094	123.362409463678	0	112.584870357512	93.3502303839756	113.981832207801	JABUBV010000001.1	1406130	1408246	1704
	gene-E5D57_000416	82.1583913140505	46.5348487965262	70.164795704848	69.5618474524824	39.3564155562057	22.6924923568282	JABUBV010000001.1	1410687	1411834	951
	gene-E5D57_000417	0	104.14298179588	9.23681073024785	54.9446153881318	25.9052818341304	35.8481066965841	JABUBV010000001.1	1412686	1414491	1806
	gene-E5D57_000418	253.871313527189	194.544485421716	165.796515538807	166.900570229454	143.07320792795	197.986791113244	JABUBV010000001.1	1415701	1417136	1308
	gene-E5D57_000419	0	25.2594984049637	0	151.034970153677	299.081801778152	0	JABUBV010000001.1	1420594	1421086	438
	gene-E5D57_000420	21.1397808819432	11.9736583348205	18.0537664273026	17.8986247097702	40.5064406860949	5.83889616648907	JABUBV010000001.1	1421383	1423230	1848
	gene-E5D57_000421	0	9.26604715357965	13.9712564311789	33.2428728277943	39.1833659903179	45.1854276200662	JABUBV010000001.1	1427711	1428984	1194
	gene-E5D57_000422	0	18.9122398314087	0	28.2706482595345	7.99742546879309	9.22246163732633	JABUBV010000001.1	1429533	1430702	1170
	gene-E5D57_000423	95.2836952922708	71.9587661877991	0	0	0	0	JABUBV010000001.1	1430703	1431317	615
	gene-E5D57_000424	88.921809718887	44.7694903444577	0	56.884491035118	47.3292250808696	27.2895298828321	JABUBV010000001.1	1431685	1433781	1977
	gene-E5D57_000425	92.2618776952825	141.841798735565	78.7933611685515	116.058450749668	132.588895929991	80.0897984294128	JABUBV010000001.1	1436337	1437818	1482
	gene-E5D57_000426	0	93.6011869828605	0	44.7738185633237	15.8324666641081	0	JABUBV010000001.1	1448654	1449244	591
	gene-E5D57_000427	0	7.91392010112597	0	47.3199691897788	20.0793729581286	23.1551075443601	JABUBV010000001.1	1450196	1451799	1398
	gene-E5D57_000428	0	19.3589856541979	58.3785833029838	28.9384588483424	98.2360923725765	28.3209451854903	JABUBV010000001.1	1452772	1453914	1143
	gene-E5D57_000429	222.600085867983	31.5203997190145	190.104617422537	131.929691877828	159.948509375862	30.7415387910878	JABUBV010000001.1	1454881	1455420	351
	gene-E5D57_000430	214.650082801269	121.578684630485	305.525278000506	145.391905334749	34.2746805805418	0	JABUBV010000001.1	1455594	1456016	273
	gene-E5D57_000431	158.548356614574	83.8156083437432	45.1344160682565	125.290372968392	96.2027966294753	163.489092661694	JABUBV010000001.1	1457136	1459026	1848
	gene-E5D57_000432	468.11488645767	433.869031426436	654.183536424612	1398.0112727558	2385.11453686947	1198.92001285242	JABUBV010000001.1	1461017	1461768	459
	gene-E5D57_000433	178.998007192811	0	0	45.4661972009009	32.1545972456629	24.7200002649984	JABUBV010000001.1	1462219	1463091	873
	gene-E5D57_000434	0	14.5766275380423	131.87098955595	165.601188619091	36.9841414959996	28.4328856802946	JABUBV010000001.1	1463470	1464414	759
	gene-E5D57_000435	41.8717203320804	148.226960093437	223.495179244743	106.355814995676	250.723145725828	167.694599868426	JABUBV010000001.1	1468182	1470047	1866
	gene-E5D57_000436	49.0782852636068	92.6604715357965	0	22.1619152185296	47.0200391883815	27.1112565720397	JABUBV010000001.1	1471269	1473006	1194
	gene-E5D57_000437	0	29.8614313127506	45.0247778106008	26.7827194037695	0	29.123563065241	JABUBV010000001.1	1474166	1474962	741
	gene-E5D57_000438	231.666662399123	227.903114822313	156.195507292393	272.541755131243	221.951021437291	107.768091042914	JABUBV010000001.1	1475403	1477444	1602
	gene-E5D57_000439	74.6252436864012	63.4020647643215	430.18659486948	31.5918418946088	44.6847554846605	103.059026892758	JABUBV010000001.1	1483568	1484712	1047
	gene-E5D57_000440	908.51895511235	314.470964638541	301.735817188096	478.628649603282	193.426104361507	669.164658336236	JABUBV010000001.1	1485417	1485803	387
	gene-E5D57_000441	1660.53688216284	618.772947504145	0	1953.52076832327	2093.28586095926	1762.17102560188	JABUBV010000001.1	1486448	1487242	447
	gene-E5D57_000442	124.77626764464	231.296034175068	164.685576678321	138.299617269639	65.2054898849332	213.04850402604	JABUBV010000001.1	1488566	1490418	1722
	gene-E5D57_000444	310.050119601834	158.05229001963	0	420.021059855941	608.946824980959	462.440576385934	JABUBV010000001.1	1494086	1494830	630
	gene-E5D57_000445	120.575046511824	0	0	27.2235872128851	38.5061226275223	33.3033336903451	JABUBV010000001.1	1495799	1496833	972
	gene-E5D57_000446	241.896687738892	433.869031426436	51.646068665101	259.424772263964	309.00269303572	256.116039897267	JABUBV010000001.1	1499604	1500637	969
	gene-E5D57_000447	27.0168154009897	76.5121735917988	0	36.5993454646256	12.941891837466	29.8486310253715	JABUBV010000001.1	1501573	1502295	723
	gene-E5D57_000448	215.597765286043	0	147.299604228058	73.0169061007845	103.278011020838	71.4588087130583	JABUBV010000001.1	1503574	1504106	453
	gene-E5D57_000449	0	0	0	0	0	0	JABUBV010000001.1	1505621	1506031	411
	gene-E5D57_000450	96.4600372094594	81.9530392694378	68.648889624805	54.4471744257702	77.0122452550445	26.6426669522761	JABUBV010000001.1	1509198	1510635	1215
	gene-E5D57_000451	52.5084879970847	7.43525557888045	0	4.44578742791067	6.28829825167198	29.0061293432038	JABUBV010000001.1	1512398	1514058	1488
	gene-E5D57_000452	127.895674335756	92.1971691781176	69.5070007451151	114.193225648334	83.5445339150706	83.4962151807937	JABUBV010000001.1	1515150	1517099	1680
	gene-E5D57_000453	88.5857484576668	8.36255502749366	63.044898635025	10.0005014251415	35.3627656783368	24.4677553643352	JABUBV010000001.1	1518129	1519513	1323
	gene-E5D57_000454	0	0	0	24.5012284915966	0	0	JABUBV010000001.1	1523884	1524153	270
	gene-E5D57_000455	28.4325437189454	67.1012876114393	4.04698694294702	44.9367509452863	29.5101507472933	44.5013978569676	JABUBV010000001.1	1524697	1528953	4122
	gene-E5D57_000456	170.968556104293	201.744352687347	48.670109930934	434.266850726329	252.522646640447	306.944510949089	JABUBV010000001.1	1529940	1531674	1371
	gene-E5D57_000458	32.5281557617244	12.2827202901739	18.5197670594811	12.8524345959249	15.5819946685894	26.9532392564658	JABUBV010000001.1	1535658	1539411	3603
	gene-E5D57_000459	0	14.6344712981139	0	0	0	0	JABUBV010000001.1	1539672	1540477	756
	gene-E5D57_000460	221.967699260404	272.400727117166	0	212.993634046266	159.494110201498	143.052956078982	JABUBV010000001.1	1542290	1542991	528
	gene-E5D57_000461	114.900926675974	75.9270804996262	245.31882615923	123.226766825383	146.776279191967	84.6296479660534	JABUBV010000001.1	1544122	1545203	1020
	gene-E5D57_000462	30.3970705491994	10.3302150339628	0	49.4142423359931	14.5611388087269	33.5831936373228	JABUBV010000001.1	1545779	1549186	3213
	gene-E5D57_000463	127.667696306637	63.2725670830219	0	124.307703376483	107.024370244143	26.4467649893917	JABUBV010000001.1	1549686	1550909	1224
	gene-E5D57_000464	0	44.5666074577003	0	113.253412665084	18.8458968751015	32.599	JABUBV010000001.1	1554539	1555531	993
	gene-E5D57_000465	0	6.59729296444491	0	3.94474161760947	0	0	JABUBV010000001.1	1557665	1559341	1677
	gene-E5D57_000466	0	11.0086172152976	0	0	0	0	JABUBV010000001.1	1560328	1561332	1005
	gene-E5D57_000467	0	0	0	0	0	0	JABUBV010000001.1	1563659	1565018	1026
	gene-E5D57_000468	0	0	0	0	0	0	JABUBV010000001.1	1565459	1565980	432
	gene-E5D57_000469	0	0	0	31.8044792919763	0	34.5842311399737	JABUBV010000001.1	1567996	1568619	624
	gene-E5D57_000470	0	0	0	0	0	0	JABUBV010000001.1	1570325	1570804	480
	gene-E5D57_000471	0	0	0	0	0	0	JABUBV010000001.1	1570901	1572669	1746
	gene-E5D57_000472	0	0	0	0	0	0	JABUBV010000001.1	1574032	1576098	1854
	gene-E5D57_000473	39.9451074333651	33.9376082864236	0	0	0	0	JABUBV010000001.1	1580298	1581275	978
	gene-E5D57_000474	0	0	0	0	0	55.334769823958	JABUBV010000001.1	1581456	1581650	195
	gene-E5D57_000475	0	0	0	83.0911227106318	27.1217037637331	0	JABUBV010000001.1	1582848	1583995	1035
	gene-E5D57_000476	0	0	0	0	0	0	JABUBV010000001.1	1583623	1583877	255
	gene-E5D57_000477	12.8170325032254	36.2980981016211	0	0	12.2795115465721	42.4814177782354	JABUBV010000001.1	1585244	1586890	1524
	gene-E5D57_000478	0	0	0	0	0	0	JABUBV010000001.1	1588482	1589354	783
	gene-E5D57_000479	0	14.9307156563753	0	0	37.882541694283	0	JABUBV010000001.1	1590383	1591123	741
	gene-E5D57_000480	0	28.9624615219217	0	0	0	0	JABUBV010000001.1	1592104	1593249	1146
	gene-E5D57_000481	0	0	0	0	0	0	JABUBV010000001.1	1593876	1594214	339
	gene-E5D57_000482	124.128	153.39563676082	48.1850958371681	22.9300925224647	27.027694391935	74.8026351173089	JABUBV010000001.1	1595146	1597147	1731
	gene-E5D57_000483	0	28.1518073826313	169.788093423182	0	47.6182585164779	0	JABUBV010000001.1	1597183	1597575	393
	gene-E5D57_000484	5504.5129929311	7803.35460869865	11524.0592539727	1416.81016929667	1928.65448986546	1754.94088837818	JABUBV010000001.1	1598243	1598863	621
	gene-E5D57_000485	0	24.5042310107954	0	14.6518974368352	0	23.8987377977227	JABUBV010000001.1	1600189	1601091	903
	gene-E5D57_000486	329.673544893089	1213.73488538281	0	251.215127572066	236.885767050327	751.222033369556	JABUBV010000001.1	1602566	1603062	474
	gene-E5D57_000487	84.3400584409133	66.878775569619	158.461556102853	62.8399383592762	64.6424027529389	177.042592571472	JABUBV010000001.1	1603524	1604756	1158
	gene-E5D57_000488	0	74.1622567429099	0	36.2815266511759	39.9140247345615	0	JABUBV010000001.1	1605626	1607266	1641
	gene-E5D57_000489	0	0	0	43.2374620439939	0	35.2623533191889	JABUBV010000001.1	1609083	1609388	306
	gene-E5D57_000490	43.0625166113658	53.6597280930843	7.35523817408625	17.5008774939975	37.1309039622536	4.75761909862072	JABUBV010000001.1	1609501	1611824	2268
	gene-E5D57_000491	0	0	0	0	9.31043562038598	0	JABUBV010000001.1	1615124	1616128	1005
	gene-E5D57_000492	0	0	0	0	0	0	JABUBV010000001.1	1616318	1618496	2070
	gene-E5D57_000493	152.602793241527	57.6232307363235	0	189.501689114692	194.937245801831	56.1993756024573	JABUBV010000001.1	1619820	1620652	768
	gene-E5D57_000494	56.4542125286576	106.586322749269	0	101.970430716471	18.0288782244468	41.5810409081765	JABUBV010000001.1	1624069	1625245	1038
	gene-E5D57_000495	37.348293565804	56.4112698604161	31.8961380092306	21.0813629468804	5.96366335149006	34.385851229037	JABUBV010000001.1	1626932	1628781	1569
	gene-E5D57_000496	74.8396840418219	42.3895030703989	0	0	0	0	JABUBV010000001.1	1629176	1629436	261
	gene-E5D57_000497	23.2261088405654	96.4726621602181	0	26.220101834051	14.8347012262987	29.9373606063031	JABUBV010000001.1	1631059	1633581	2523
	gene-E5D57_000498	0	0	0	102.223668541098	82.6224088166703	119.098014521764	JABUBV010000001.1	1633795	1634700	906
	gene-E5D57_000499	0	0	0	287.055813096812	110.733583414058	106.413018892227	JABUBV010000001.1	1634961	1635842	507
	gene-E5D57_000500	0	23.341055488131	0	0	138.183364112691	0	JABUBV010000001.1	1636488	1636961	474
	gene-E5D57_000501	172.478212228835	154.679577429071	0	58.4135248806276	82.6224088166703	71.4588087130583	JABUBV010000001.1	1642910	1644764	1359
	gene-E5D57_000502	15.1772785819079	2.86549088354678	0	13.7069809743198	9.69384905308253	8.38405603393302	JABUBV010000001.1	1645631	1649594	3861
	gene-E5D57_000503	30.0048502840484	8.49743494729194	0	55.8898990937341	71.8662657333941	41.4373276331482	JABUBV010000001.1	1651070	1652529	1302
	gene-E5D57_000504	70.0113173294463	39.6546964206957	0	0	16.768795337792	0	JABUBV010000001.1	1653571	1654128	558
	gene-E5D57_000505	0	12.1312064708049	36.5826319711132	21.7609595155627	10.2598550422017	47.3257899810167	JABUBV010000001.1	1654142	1655107	912
	gene-E5D57_000506	15.5148193287653	29.2921903663598	8.83329636157141	47.2899009011753	34.6830365842814	28.5683879154668	JABUBV010000001.1	1655912	1659825	3777
	gene-E5D57_000507	11.5855026897482	0	14.8413524722666	13.7328949730479	36.0737963761396	35.1996089182651	JABUBV010000001.1	1660224	1663629	3372
	gene-E5D57_000508	75.1275289804443	141.841798735565	32.0801541900531	76.3307503007432	131.957520235086	117.586385875911	JABUBV010000001.1	1665322	1667039	1560
	gene-E5D57_000509	27.3000105309791	15.4628375980071	0	27.7372398018074	0	37.7018871966171	JABUBV010000001.1	1667676	1669258	1431
	gene-E5D57_000510	0	0	0	11.667251662665	0	0	JABUBV010000001.1	1669758	1670453	567
	gene-E5D57_000511	160.766728682432	91.0589325215976	22.8829632082683	181.490581419234	179.695238928437	251.625187882607	JABUBV010000001.1	1672347	1673277	729
	gene-E5D57_000512	58.7640118378927	19.970505959159	0	39.8034397877923	28.1497827872681	12.9846932799901	JABUBV010000001.1	1674189	1676021	1662
	gene-E5D57_000513	0	115.246461472647	31.5940912477796	187.935559452587	115.190190701082	296.32398044932	JABUBV010000001.1	1677296	1678731	1056
	gene-E5D57_000514	19.0381652387091	0	0	32.2384585415744	27.3596134458711	105.168422180037	JABUBV010000001.1	1680142	1681167	1026
	gene-E5D57_000515	14.8994336650767	25.3173004608103	0	70.6442743693631	10.7059356962104	49.3834330236696	JABUBV010000001.1	1682257	1684978	2622
	gene-E5D57_000516	18.7099210104555	21.1947515351994	0	44.3556722692696	80.6636879179992	82.6841388174085	JABUBV010000001.1	1685314	1686624	1044
	gene-E5D57_000517	127.876645073097	84.5014971190603	0	43.308227120989	127.618491523294	70.6401316901591	JABUBV010000001.1	1687378	1689581	1833
	gene-E5D57_000518	76.4720932574992	86.6282126505803	0	18.499249700031	62.7985758287779	162.94047154538	JABUBV010000001.1	1690607	1692457	1788
	gene-E5D57_000519	60.9934661511804	17.2734743190853	0	56.8061269477298	29.2177604948881	50.5399537033808	JABUBV010000001.1	1696660	1697940	1281
	gene-E5D57_000520	220.34018651907	118.561503511623	0	111.934546408309	94.9947999846488	164.318986533073	JABUBV010000001.1	1700343	1702471	1773
	gene-E5D57_000522	94.9748340433494	95.634016651532	18.0245058658321	107.217693561282	151.652962698345	122.418088832581	JABUBV010000001.1	1703993	1706059	1851
	gene-E5D57_000523	29.1105179357906	0	0	52.5808778359151	18.5931203149288	21.4411924802222	JABUBV010000001.1	1716753	1718850	2013
	gene-E5D57_000524	0	28.5882695125946	0	22.7918404572991	16.1188420301256	27.8818607640098	JABUBV010000001.1	1722620	1723780	1161
	gene-E5D57_000525	0	86.4348461044852	0	0	0	0	JABUBV010000001.1	1725546	1725929	384
	gene-E5D57_000526	0	0	0	6.33652460989566	0	0	JABUBV010000001.1	1726046	1727193	1044
	gene-E5D57_000527	265.521644978166	98.0820948703378	19.7182980837206	250.225312254603	171.434173612958	114.790213996509	JABUBV010000001.1	1730611	1732515	1692
	gene-E5D57_000528	0	41.2054387388235	0	135.509587746819	34.8491165679252	0	JABUBV010000001.1	1732917	1733536	537
	gene-E5D57_000529	40.1916821706081	0	0	217.788697703081	77.0122452550445	0	JABUBV010000001.1	1735164	1735720	486
	gene-E5D57_000530	123.432275102152	87.3906816854195	0	94.0568487118162	354.767309895276	238.647585496691	JABUBV010000001.1	1736601	1737305	633
	gene-E5D57_000531	1764.67778352819	516.993472026827	363.774957170696	1112.85953709495	1253.42827207159	302.531218196406	JABUBV010000001.1	1739203	1739670	321
	gene-E5D57_000532	130.594176451202	21.1340215881072	63.7313473880711	120.048999199513	35.7478043877284	20.6118053785517	JABUBV010000001.1	1742228	1743359	1047
	gene-E5D57_000534	0	170.210158482679	0	50.8871668671621	0	27.667384911979	JABUBV010000001.1	1744304	1745083	780
	gene-E5D57_000535	0	0	45.2078053626765	35.8554563291657	76.073071532422	0	JABUBV010000001.1	1745298	1745666	369
	gene-E5D57_000536	242.785008908554	87.5091775249929	0	108.386790445876	47.577904060108	103.635458738091	JABUBV010000001.1	1746585	1748470	1770
	gene-E5D57_000537	26.9051756679277	0	0	39.485450874887	21.4806882426261	19.816859716569	JABUBV010000001.1	1748942	1751262	2178
	gene-E5D57_000538	74.4971683253834	84.3910015360344	25.4487874581657	60.5522351737398	28.5491618565611	57.6140051942812	JABUBV010000001.1	1756556	1758354	1311
	gene-E5D57_000539	60.2875232559121	0	0	0	0	0	JABUBV010000001.1	1758411	1758734	324
	gene-E5D57_000540	202.67867740509	28.6995079153673	0	42.9009837401496	18.2042564172917	6.99758762365227	JABUBV010000001.1	1761348	1763154	1542
	gene-E5D57_000541	30.568321650885	0	26.1059157728132	20.7052635140253	14.6431733935648	33.7723947282373	JABUBV010000001.1	1763366	1764643	1278
	gene-E5D57_000542	156.515685375926	177.302248419457	106.933847300177	180.225382654532	164.946900293857	121.044808989908	JABUBV010000001.1	1765241	1766130	624
	gene-E5D57_000543	28.2169122931246	7.99108725270791	0	7.16720660100875	3.37919386005342	7.79362955267014	JABUBV010000001.1	1766725	1769635	2769
	gene-E5D57_000544	0	24.4230911730113	0	418.630261644498	289.178430858346	206.436558504391	JABUBV010000001.1	1771558	1773425	1359
	gene-E5D57_000545	12.5695994433176	7.11947252340676	0	0	12.0424553391093	13.887104395974	JABUBV010000001.1	1774687	1776448	1554
	gene-E5D57_000546	152.602793241527	288.116153681617	347.535003725575	275.638820530461	414.241647328892	140.498439006143	JABUBV010000001.1	1779766	1780149	384
	gene-E5D57_000547	9.66031529916692	60.1880629649432	0	32.7167739502031	32.3931328335388	53.3643922634609	JABUBV010000001.1	1781627	1783752	2022
	gene-E5D57_000548	50.7354741166637	162.841753353558	129.987118276579	91.6409585140235	89.1141695094087	158.817975728503	JABUBV010000001.1	1784243	1785555	1155
	gene-E5D57_000549	0	7.78035182937701	0	0	0	0	JABUBV010000001.1	1786861	1788467	1422
	gene-E5D57_000550	0	0	0	0	0	0	JABUBV010000001.1	1789012	1789374	363
	gene-E5D57_000551	0	0	2943.82591391075	0	13.1050249278542	0	JABUBV010000001.1	1789884	1790597	714
	gene-E5D57_000552	63.6259203091711	72.0759628754013	3595.34583658771	28.7310822702761	20.3191917448163	5.85791537224311	JABUBV010000001.1	1790600	1792496	1842
	gene-E5D57_000553	217.035083721284	92.1971691781176	973.098010431611	91.8796068434871	259.916327735775	59.9460006426211	JABUBV010000001.1	1794821	1795247	360
	gene-E5D57_000554	46.7580072649085	26.4839265143605	9.98305217165028	158.356234416064	179.188276212815	167.891850991901	JABUBV010000001.1	1796687	1798648	1671
	gene-E5D57_000555	0	0	0	0	5.29540905403957	0	JABUBV010000001.1	1798989	1800755	1767
	gene-E5D57_000556	26.8497010789217	45.6233414489654	0	63.6526760812612	64.3091944913258	22.2480002384986	JABUBV010000001.1	1801587	1803153	1455
	gene-E5D57_000557	56.4542125286576	53.2931613746344	546.413416262176	86.0375509170226	45.0721955611171	41.5810409081765	JABUBV010000001.1	1804394	1806554	2076
	gene-E5D57_000558	89.1925001594316	41.3337246626679	117.720449580768	63.1600784279015	58.2626886580816	67.1872983541208	JABUBV010000001.1	1808600	1811112	2409
	gene-E5D57_000559	0	6.16703472763328	0	9.21868964984821	2.60785613112818	6.01464889390847	JABUBV010000001.1	1811838	1815562	3588
	gene-E5D57_000560	23.2953578233936	13.1945859288898	228.788696549216	74.9500907345798	145.06957827113	90.0798578529548	JABUBV010000001.1	1816033	1817987	1677
	gene-E5D57_000561	32.2329332259332	18.2568651837857	0	16.3745833978492	23.1608608873463	17.805742765135	JABUBV010000001.1	1818297	1819579	1212
	gene-E5D57_000562	391.222039325919	158.278402022519	119.325323167579	529.983654925522	535.449945550095	432.228674161388	JABUBV010000001.1	1819933	1820901	699
	gene-E5D57_000563	14.9336	4.22922794395035	0	0	32.1914717837887	32.997798518874	JABUBV010000001.1	1821355	1824079	2616
	gene-E5D57_000564	113.008922097865	14.7712420579094	22.2719361533079	50.049238440778	62.4632029271556	81.6354080847444	JABUBV010000001.1	1825247	1827791	2247
	gene-E5D57_000565	124.020047840733	70.2454622309467	0	252.012635913565	237.637785358423	274.038860080554	JABUBV010000001.1	1828190	1828598	315
	gene-E5D57_000566	47.1815399394095	160.342902918465	0	95.8743723584214	33.9021297046663	65.1586963506751	JABUBV010000001.1	1830367	1831288	828
	gene-E5D57_000567	0	43.5577177219453	0	26.0446129635082	12.2795115465721	14.1604725927451	JABUBV010000001.1	1831544	1832305	762
	gene-E5D57_000568	0	5.18325617304948	0	9.29772549927066	15.3429174489144	7.5827688796007	JABUBV010000001.1	1832451	1836769	4269
	gene-E5D57_000569	0	0	0	29.4014741899159	20.793306218862	0	JABUBV010000001.1	1838410	1838938	450
	gene-E5D57_000570	0	0	0	0	0	0	JABUBV010000001.1	1839003	1839472	405
	gene-E5D57_000571	0	0	0	0	0	0	JABUBV010000001.1	1839841	1840032	192
	gene-E5D57_000572	202.566078139865	49.1718235616627	0	0	41.586612437724	0	JABUBV010000001.1	1840369	1841295	675
	gene-E5D57_000573	42.2247244593937	23.9162565961394	36.0607007756758	82.9419018976226	36.4085128345833	23.3252920788409	JABUBV010000001.1	1842281	1844593	2313
	gene-E5D57_000574	0	0	0	0	0	0	JABUBV010000001.1	1846163	1846363	201
	gene-E5D57_000575	23.4773528063888	11.0813905262161	6.68336545626106	33.129665929142	29.9903455079741	88.6220922961827	JABUBV010000001.1	1846585	1851744	4992
	gene-E5D57_000576	57.9618917950015	62.0119436608506	0	58.8901931103656	61.7012053972167	88.9406537724349	JABUBV010000001.1	1853630	1856791	3033
	gene-E5D57_000577	163.359740435375	66.0911607011595	259.094196325877	102.747087222824	156.508756486058	64.4580652071195	JABUBV010000001.1	1858918	1859823	837
	gene-E5D57_000578	0	13.8816314948232	0	33.2011628242463	7.82684048388784	40.6158599084259	JABUBV010000001.1	1861824	1864337	2391
	gene-E5D57_000579	85.3908526116525	72.5485921401581	54.6940333732053	151.827284751205	81.8097293856867	212.267805554199	JABUBV010000001.1	1864698	1865782	915
	gene-E5D57_000580	0	54.8384649386573	0	32.7897481671924	46.3791216777592	40.1125654857688	JABUBV010000001.1	1866728	1867867	807
	gene-E5D57_000581	10.4176840186216	23.6024753095981	0	42.3381228334789	39.9231479402151	28.7740803084581	JABUBV010000001.1	1868962	1870969	1875
	gene-E5D57_000582	0	23.4897246313675	0	14.0452902181127	39.7324322653414	0	JABUBV010000001.1	1870972	1871516	471
	gene-E5D57_000583	75.3344918701976	36.5740836409061	18.3820167259808	61.9617844498227	67.0197473169933	29.7252895748535	JABUBV010000001.1	1871989	1873803	1815
	gene-E5D57_000584	84.0135807953356	15.8618785682783	143.498324118947	33.1952127950663	60.367663216051	30.9398712994174	JABUBV010000001.1	1875279	1876736	1395
	gene-E5D57_000585	76.6826312933871	94.7636856648746	0	35.4139812244704	26.7151685895444	19.2546040607991	JABUBV010000001.1	1877383	1880368	2802
	gene-E5D57_000586	34.1608211523531	3.86976575773841	5.83479544555006	76.3574487093828	26.1825471800991	37.7414484633501	JABUBV010000001.1	1882203	1885134	2859
	gene-E5D57_000587	41.6041694034409	23.5647716749182	0	42.2704900493998	9.96484323587637	0	JABUBV010000001.1	1885473	1886626	939
	gene-E5D57_000588	0	0	155.54014152753	46.2610607883292	87.2446414777428	100.608672407196	JABUBV010000001.1	1888240	1888668	429
	gene-E5D57_000589	22.1464371144167	0	0	0	10.608829703501	97.8710214573406	JABUBV010000001.1	1890487	1891822	882
	gene-E5D57_000590	87.5435631816942	49.5850321630212	0	29.6485454015958	10.4840199422834	66.4947234018991	JABUBV010000001.1	1892242	1894026	1785
	gene-E5D57_000591	175.609300106433	38.2560867958994	161.510043225164	315.669354632396	252.366890830587	261.175521472001	JABUBV010000001.1	1895582	1897272	1446
	gene-E5D57_000592	11.1681861263096	50.6056503207506	0	26.4764561744526	10.6998145208552	37.0163983384967	JABUBV010000001.1	1898737	1900547	1749
	gene-E5D57_000593	145.370150083586	78.004655473848	0	72.5535790820486	69.6368069609363	84.5302006711461	JABUBV010000001.1	1900971	1903638	2553
	gene-E5D57_000594	0	22.0831542941599	0	39.6127646271322	37.3532447045426	193.837367347398	JABUBV010000001.1	1904393	1904952	501
	gene-E5D57_000595	41.8717203320804	106.723411267274	0	70.9038766637843	30.0867774870994	127.216593003633	JABUBV010000001.1	1906179	1907523	933
	gene-E5D57_000596	168.752980863201	262.851540637398	180.147734112609	71.4398670921282	134.729845910553	85.4521823415334	JABUBV010000001.1	1908821	1910329	1389
	gene-E5D57_000597	269.051756679277	243.827224272708	91.9100836299042	72.8962169997914	77.3304776734538	59.4505791497069	JABUBV010000001.1	1910648	1911061	363
	gene-E5D57_000598	0	0	0	0	0	0	JABUBV010000001.1	1920733	1921139	297
	gene-E5D57_000599	0	0	0	0	0	0	JABUBV010000001.1	1927234	1927620	387
	gene-E5D57_000600	21.382766869092	30.2782164788563	0	10.862613616964	35.8505279635552	70.8721189863501	JABUBV010000001.1	1927641	1929850	1827
	gene-E5D57_000601	159.454	7.52629952474429	0	36.0018051305092	25.4611912884025	36.7016330465027	JABUBV010000001.1	1930486	1931955	1470
	gene-E5D57_000602	23.8064077207989	6.74202334026454	0	4.03128073901954	17.1060106005263	52.6034374926109	JABUBV010000001.1	1933144	1934865	1641
	gene-E5D57_000603	5.35448397338693	24.2624129416099	0	16.3207196366721	33.3445288871554	14.7893093690677	JABUBV010000001.1	1937145	1940984	3648
	gene-E5D57_000604	0	0	0	0	0	0	JABUBV010000001.1	1942561	1942994	396
	gene-E5D57_000605	11.7316261470964	39.8690461310779	20.038054268862	63.5707550052235	118.016062323271	116.651676926182	JABUBV010000001.1	1948255	1950333	1665
	gene-E5D57_000606	0	0	0	0	0	0	JABUBV010000001.1	1951718	1952039	261
	gene-E5D57_000607	0	0	0	0	3.36461265677379	15.5200001663744	JABUBV010000001.1	1956854	1959755	2781
	gene-E5D57_000608	0	0	0	0	0	0	JABUBV010000001.1	1961171	1961380	210
	gene-E5D57_000609	0	0	0	0	0	0	JABUBV010000001.1	1962243	1962687	210
	gene-E5D57_000610	0	0	0	0	3.13466927922543	0	JABUBV010000001.1	1962873	1965916	2985
	gene-E5D57_000611	26.4140061324077	29.9220021673404	0	51.4376703626825	9.48984563741167	18.239148268546	JABUBV010000001.1	1967469	1970613	2958
	gene-E5D57_000612	197.971191232252	211.804307571351	0	134.094561339143	136.982929482368	72.9072980788635	JABUBV010000001.1	1971978	1973024	888
	gene-E5D57_000613	8.77500338495756	39.7615823948755	0	0	8.40699712352912	14.5421564901237	JABUBV010000001.1	1973591	1976085	2226
	gene-E5D57_000614	25.2366376420097	95.2942317086486	0	54.1306210860854	44.3268155828454	41.8227911460147	JABUBV010000001.1	1977322	1979925	2322
	gene-E5D57_000615	61.4250236947029	278.331076764128	157.374341309694	124.817579108133	58.8489798647038	67.8633969539107	JABUBV010000001.1	1985574	1985891	318
	gene-E5D57_000616	488.328938372888	0	0	27.5638820530461	116.962347481099	44.9595004819658	JABUBV010000001.1	1985972	1986339	240
	gene-E5D57_000617	118.382772938882	20.1157460024984	0	28.0650435449197	22.6836067842131	26.158254825871	JABUBV010000001.1	1987639	1989425	1650
	gene-E5D57_000618	17.3166290203152	0	0	17.5939672679018	12.4428029235212	0	JABUBV010000001.1	1990426	1992788	2256
	gene-E5D57_000619	107.917997430472	40.7501300234774	0	109.646381647476	34.4640434566774	39.7432048459367	JABUBV010000001.1	1994151	1994894	543
	gene-E5D57_000620	88.2854577849289	25.002622149998	0	104.64931491326	10.5728675689129	121.924069103636	JABUBV010000001.1	1995627	1996580	885
	gene-E5D57_000621	45.8524824763275	77.9131007139022	0	62.1157905420758	36.607933483912	75.9878881385338	JABUBV010000001.1	1997335	1999133	1278
	gene-E5D57_000622	93.0150358805501	67.7366957226986	51.0663678943702	22.5011282065683	25.4611912884025	7.34032660930055	JABUBV010000001.1	2001466	2004571	2940
	gene-E5D57_000623	30.9313658510143	96.3580865519518	0	31.4267538847082	88.9024968977474	42.7168650660008	JABUBV010000001.1	2009701	2011058	1263
	gene-E5D57_000624	75.2722833715434	10.6586322749269	0	54.1717913181254	27.0433173366703	25.9881505676103	JABUBV010000001.1	2012297	2014372	2076
	gene-E5D57_000625	62.9695600738734	85.5989191595676	21.5108706367861	34.1216334892641	24.1314965789501	139.139653329101	JABUBV010000001.1	2014732	2016483	1551
	gene-E5D57_000626	48.5899441167053	288.976201901562	0	123.420367401699	46.5521781019299	40.2622392375814	JABUBV010000001.1	2019553	2020356	804
	gene-E5D57_000627	80.0539243234243	30.2285800583992	319.048528010364	108.448060536575	12.7827702165135	73.7040991507637	JABUBV010000001.1	2020773	2021840	732
	gene-E5D57_000628	0	0	0	0	0	0	JABUBV010000001.1	2022593	2023398	777
	gene-E5D57_000629	0	0	0	0	0	0	JABUBV010000001.1	2023853	2024875	1023
	gene-E5D57_000630	1775.74159408323	2123.32874470816	0	5379.13334610961	6143.47683739105	4686.68732296856	JABUBV010000001.1	2026530	2026790	198
	gene-E5D57_000631	65.7682071882677	0	74.8896977725145	7.4246146944232	0	36.3309094803764	JABUBV010000001.1	2029315	2030273	891
	gene-E5D57_000632	0	88.7120528174327	28.6626807196351	3.78884976674174	26.7954977047191	24.7200002649984	JABUBV010000001.1	2037182	2038927	1746
	gene-E5D57_000633	0	52.8729285609276	0	7.90362209406341	0	0	JABUBV010000001.1	2040456	2041350	837
	gene-E5D57_000634	0	0	0	73.5036854747897	34.6555	119.892001285242	JABUBV010000001.1	2043092	2043361	270
	gene-E5D57_000635	0	8.63673715954263	0	0	29.2177604948881	16.8466512344603	JABUBV010000001.1	2045269	2046891	1281
	gene-E5D57_000636	897.356596155307	531.906745258371	71.2892315334513	473.533358347203	389.874491603663	161.393078653211	JABUBV010000001.1	2053187	2054122	936
	gene-E5D57_000637	0	0	0	4.51866918902396	0	29.4816396603055	JABUBV010000001.1	2057582	2059180	1464
	gene-E5D57_000638	0	38.8198607065758	0	23.2116901499336	0	94.6515799620334	JABUBV010000001.1	2059673	2060311	570
	gene-E5D57_000639	0	15.1453255323396	0	47.5434515904697	16.0112727557972	18.4638605675424	JABUBV010000001.1	2063004	2066162	2922
	gene-E5D57_000640	114.228991432255	47.0543766140313	0	45.7199957498692	64.6681772356953	17.2093781749152	JABUBV010000001.1	2066272	2068179	1881
	gene-E5D57_000641	0	19.6687294246651	0	0	0	0	JABUBV010000001.1	2069152	2070335	1125
	gene-E5D57_000642	63.2141020547428	214.828355366488	0	42.8176808591008	30.2815139109641	0	JABUBV010000001.1	2071016	2071801	618
	gene-E5D57_000643	0	5.61322186776971	0	0	0	0	JABUBV010000001.1	2074055	2076025	1971
	gene-E5D57_000644	25.9663111132144	0	44.3514261982788	30.7792102686059	3.1096669320332	39.4460223570588	JABUBV010000001.1	2077277	2080338	3009
	gene-E5D57_000645	0	2.8721859557046	8.66130850406418	6.86950331540091	4.85824911655655	2.80121498330005	JABUBV010000001.1	2081550	2085670	3852
	gene-E5D57_000646	0	23.2674243982631	35.082397852424	6.95618474524824	39.3564155562057	124.808707962555	JABUBV010000001.1	2086047	2087096	951
	gene-E5D57_000648	0	0	0	0	0	0	JABUBV010000001.1	2091765	2092179	351
	gene-E5D57_000649	0	0	0	0	0	23.3555846659563	JABUBV010000001.1	2092482	2092943	462
	gene-E5D57_000650	0	22.3847451722288	0	6.69229306295506	33.1304575566087	43.6632478125313	JABUBV010000001.1	2093559	2095798	1977
	gene-E5D57_000651	0	69.2560895234686	78.3177473184395	20.7052635140253	0	0	JABUBV010000001.1	2095819	2096457	639
	gene-E5D57_000652	0	0	0	0	0	53.0887090561958	JABUBV010000001.1	2099549	2100431	813
	gene-E5D57_000653	322.862108015133	0	0	145.792433999583	257.768258911513	29.7252895748535	JABUBV010000001.1	2100824	2101237	363
	gene-E5D57_000654	37.8549564630146	135.794280184824	161.644187779337	136.751042743795	211.559801645398	174.261629775061	JABUBV010000001.1	2101971	2104077	1548
	gene-E5D57_000655	10.5016975994169	5.94820446310436	0	14.2265197693141	55.3370246147134	17.4036776059223	JABUBV010000001.1	2104669	2106528	1860
	gene-E5D57_000656	53.1080955272309	0	0	0	0	11.7349430295506	JABUBV010000001.1	2108127	2110023	1839
	gene-E5D57_000659	0	0	0	0	0	0	JABUBV010000001.1	2112920	2113772	387
	gene-E5D57_000660	27.039254616439	27.5672598871448	9.23681073024785	14.6518974368352	7.77158455023913	11.9493688988614	JABUBV010000001.1	2114318	2118469	3612
	gene-E5D57_000661	53.2057406466885	33.9029	0	5.6310279985794	9.55769948773025	9.18478048661202	JABUBV010000001.1	2119081	2125010	5874
	gene-E5D57_000662	145.661130014284	107.253977567385	0	226.924129653713	160.48524934021	233.346848139062	JABUBV010000001.1	2125787	2127174	1341
	gene-E5D57_000663	100.946550568039	92.9118759159324	26.9406979632229	89.7428718006153	90.6684864194565	101.071745269536	JABUBV010000001.1	2128812	2132204	3096
	gene-E5D57_000664	68.000548424423	9.62894717264935	0	74.8470948698903	24.4307775417439	65.7371286420388	JABUBV010000001.1	2138666	2139915	1149
	gene-E5D57_000665	61.6187934855379	77.5580813275437	146.176657718433	64.9243909556502	45.9158181489067	30.2566564757709	JABUBV010000001.1	2140496	2143842	2853
	gene-E5D57_000666	64.2538076806431	48.5248258832198	0	181.341329296356	82.0788403376133	118.314474952542	JABUBV010000001.1	2145733	2146875	912
	gene-E5D57_000667	0	0	102.498802942105	172.750597198815	0	16.5749310532593	JABUBV010000001.1	2147014	2147664	651
	gene-E5D57_000668	0	0	0	0	0	48.604865385909	JABUBV010000001.1	2148518	2148804	222
	gene-E5D57_000669	0	0	0	21.492305694383	24.3196563963299	14.0224562906716	JABUBV010000001.1	2148837	2150468	1539
	gene-E5D57_000670	2448.60094454781	1512.9791865127	760.418469690148	3260.54809926631	2719.12465938965	2828.22156878007	JABUBV010000001.1	2150884	2151462	351
	gene-E5D57_000671	0	5.63036147652626	16.9788093423182	10.0997430423375	19.0473034065912	38.438656900612	JABUBV010000001.1	2151981	2154019	1965
	gene-E5D57_000672	0	0	0	0	0	0	JABUBV010000001.1	2154032	2155213	1182
	gene-E5D57_000673	0	0	0	0	0	0	JABUBV010000001.1	2155802	2156881	1080
	gene-E5D57_000674	0	23.7163136149499	0	38.9971321650814	20.0578516580663	5.78257240925606	JABUBV010000001.1	2158533	2160398	1866
	gene-E5D57_000675	8.77106310503616	9.93593201739929	0	7.92136709202943	4.20161104557158	0	JABUBV010000001.1	2160593	2167350	6681
	gene-E5D57_000676	114.900926675974	0	0	25.9424772263964	0	0	JABUBV010000001.1	2167880	2168455	510
	gene-E5D57_000677	0	0	0	0	43.7753815133937	37.8606319848133	JABUBV010000001.1	2168810	2169664	855
	gene-E5D57_000678	133.657969447125	75.7044	0	25.8663995805712	36.5864625551825	52.7384169876432	JABUBV010000001.1	2170662	2171684	1023
	gene-E5D57_000679	0	0	26.353365211418	5.22538048398979	29.563942491273	25.5693841603597	JABUBV010000001.1	2171934	2173199	1266
	gene-E5D57_000680	0	127.168509211197	0	0	0	0	JABUBV010000001.1	2174678	2174977	261
	gene-E5D57_000681	36.785607410387	26.0443980729146	0	46.7184441577053	26.4321689222822	15.2405086379545	JABUBV010000001.1	2175272	2177550	2124
	gene-E5D57_000682	0	0	0	0	0	0	JABUBV010000001.1	2177892	2178461	570
	gene-E5D57_000683	0	86.7738062852871	0	77.8274316791891	146.776279191967	42.3148239830267	JABUBV010000001.1	2179416	2179744	255
	gene-E5D57_000684	127.667696306637	0	0	0	0	0	JABUBV010000001.1	2180186	2180701	459
	gene-E5D57_000685	0	53.0631189514346	0	63.4564191149264	0	0	JABUBV010000001.1	2180871	2181287	417
	gene-E5D57_000686	133.872107715932	68.9324629369103	176.690693482909	127.772761666457	69.9587872784143	26.8916638396805	JABUBV010000001.1	2181788	2183727	1605
	gene-E5D57_000687	0	0	0	0	0	0	JABUBV010000001.1	2186099	2186326	228
	gene-E5D57_000688	58.1921277107712	62.2582671709235	237.441988642697	61.3138985092585	46.4597209458188	89.2939433604088	JABUBV010000001.1	2187486	2190579	3021
	gene-E5D57_000689	22.9666755260617	45.5294662607988	0	3.88908388755501	5.50087466107461	12.6869842629886	JABUBV010000001.1	2191649	2193629	1701
	gene-E5D57_000690	85.8771914005079	75.1727518478656	0	5.28803492624386	22.4388196606425	17.2506476669413	JABUBV010000001.1	2195202	2198010	2502
	gene-E5D57_000691	50.2783977732703	35.5973626170338	10.7346719297475	25.5418212074559	12.0424553391093	6.94355	JABUBV010000001.1	2198496	2200144	1554
	gene-E5D57_000692	0	10.0078338320887	0	47.8721425073257	67.7122590573526	39.0421713818971	JABUBV010000001.1	2202727	2205472	2211
	gene-E5D57_000693	3173.10786959598	3010.9961579689	2745.08661170581	3838.00889346212	3770.4317922177	2640.6592688142	JABUBV010000001.1	2208294	2208927	474
	gene-E5D57_000694	9.2224539824908	36.5654495323979	7.87614739321417	15.6169303416692	35.3427301170459	25.4728048056464	JABUBV010000001.1	2212330	2214575	2118
	gene-E5D57_000695	0	29.210984294057	0	8.73311114551957	0	0	JABUBV010000001.1	2215285	2216914	1515
	gene-E5D57_000696	136.119564703244	102.798237411142	145.31080295146	122.932993128568	190.182678831055	125.322649427082	JABUBV010000001.1	2219022	2220999	1722
	gene-E5D57_000697	31.8129601545855	60.0633023961678	0	68.2363203919057	35.5585855534285	23.4316614889724	JABUBV010000001.1	2222117	2224272	1842
	gene-E5D57_000698	0	41.6710369166633	0	24.9165035507762	70.4857837927526	0	JABUBV010000001.1	2229376	2229906	531
	gene-E5D57_000699	99.8627685834127	22.6250721909491	767.561971418448	114.990428196757	105.242194052523	44.1320250129726	JABUBV010000001.1	2232934	2234216	978
	gene-E5D57_000700	0	38.415487157549	0	11.4849508554359	32.4895409669719	0	JABUBV010000001.1	2236866	2237632	576
	gene-E5D57_000701	206.700079734556	175.613655577367	88.262858089035	0	123.769679874179	28.5457145917243	JABUBV010000001.1	2243419	2243884	378
	gene-E5D57_000702	0	0	0	0	0	0	JABUBV010000001.1	2244922	2245149	228
	gene-E5D57_000703	0	0	0	0	0	0	JABUBV010000001.1	2245517	2245726	210
	gene-E5D57_000704	0	17.5613655577367	0	18.9009476935174	5.94094463396058	41.1058290120831	JABUBV010000001.1	2246252	2249401	3150
	gene-E5D57_000705	0	11.1080926720624	0	46.4932950292345	18.7891321254777	0	JABUBV010000001.1	2249447	2251858	1992
	gene-E5D57_000706	0	52.3635037928457	11.2790264900795	62.6197726154395	6.32656375827445	14.5913186148368	JABUBV010000001.1	2252279	2253919	1479
	gene-E5D57_000707	0	0	226.301862891072	76.9224615433846	0	0	JABUBV010000001.1	2255899	2256414	516
	gene-E5D57_000708	0	0	0	78.753948722989	0	0	JABUBV010000001.1	2258942	2259227	252
	gene-E5D57_000709	46.0145053826043	117.282618035768	108.067421653182	448.03483195764	286.550863086791	311.380286023509	JABUBV010000001.1	2262487	2264445	1698
	gene-E5D57_000710	52.849452204858	29.9341458370512	0	21.4783496517243	30.3798305145711	23.3555846659563	JABUBV010000001.1	2264912	2266759	1848
	gene-E5D57_000711	63.3018994187077	10.2441299086797	0	12.2506142457983	4.33193879559625	39.9640004284141	JABUBV010000001.1	2272915	2275074	2160
	gene-E5D57_000712	0	0	0	0	0	0	JABUBV010000001.1	2276463	2276768	222
	gene-E5D57_000713	0	6.43610256042705	0	0	0	0	JABUBV010000001.1	2276967	2278685	1719
	gene-E5D57_000714	23.6765545877764	120.69447601499	20.2202183985789	88.2044225697476	34.0254101763197	78.4747644776131	JABUBV010000001.1	2279261	2280161	825
	gene-E5D57_000715	0	0	0	0	0	0	JABUBV010000001.1	2280329	2282212	1671
	gene-E5D57_000716	0	0	0	0	0	0	JABUBV010000001.1	2286053	2286682	573
	gene-E5D57_000717	32.8841035941339	65.1899176006892	84.2509099940789	50.1161491873566	70.886271200666	54.4963642205647	JABUBV010000001.1	2287261	2288561	1188
	gene-E5D57_000718	63.9592584640325	108.680356595031	0	194.950835738637	196.086188311469	219.056112367928	JABUBV010000001.1	2289038	2290697	1527
	gene-E5D57_000719	2427.85008908554	781.331942187437	329.863732349699	2354.60958554835	4017.6896761869	2499.44341662454	JABUBV010000001.1	2292711	2293520	354
	gene-E5D57_000720	0	29.4246284611013	0	0	0	0	JABUBV010000001.1	2294071	2295198	1128
	gene-E5D57_000721	162.776312790963	0	0	0	0	0	JABUBV010000001.1	2295509	2295868	360
	gene-E5D57_000722	9.44315085081727	26.7431962808173	4.03231331371226	12.7925195895211	24.8795904721699	13.0411894073868	JABUBV010000001.1	2297383	2301930	4137
	gene-E5D57_000723	0	36.0379814377007	0	28.7310822702761	81.2767669792652	70.2949844669173	JABUBV010000001.1	2302400	2303465	921
	gene-E5D57_000724	101.879911277416	47.2133441025922	0	21.9570041958831	22.1834703615171	97.209730771818	JABUBV010000001.1	2304941	2307223	2109
	gene-E5D57_000725	25.7863465807466	7.30274607351426	0	78.5980003096761	30.8811478497951	35.6115	JABUBV010000001.1	2308251	2309834	1515
	gene-E5D57_000726	72.3450279070945	0	0	24.5012284915966	0	0	JABUBV010000001.1	2311108	2311647	540
	gene-E5D57_000727	0	0	0	31.9581241194738	22.6014198031109	17.3757	JABUBV010000001.1	2313182	2314448	1242
	gene-E5D57_000728	0	0	0	0	0	0	JABUBV010000001.1	2322220	2324490	2271
	gene-E5D57_000729	0	0	0	0	0	0	JABUBV010000001.1	2330477	2332099	1623
	gene-E5D57_000730	0	0	0	0	0	0	JABUBV010000001.1	2340204	2340563	297
	gene-E5D57_000731	0	0	0	0	0	0	JABUBV010000001.1	2344309	2345939	1599
	gene-E5D57_000732	87.9871961032231	149.508922991542	75.1427035082325	278.122053147853	365.287811952981	32.403243590606	JABUBV010000001.1	2355216	2355964	666
	gene-E5D57_000733	0	0	0	0	0	0	JABUBV010000001.1	2356173	2357365	1092
	gene-E5D57_000734	119.688465287473	155.921683168875	81.7729420530765	113.498337865484	108.935519712788	204.962428667785	JABUBV010000001.1	2358096	2359798	1632
	gene-E5D57_000735	0	21.6934515713218	0	0	0	0	JABUBV010000001.1	2364206	2364715	510
	gene-E5D57_000736	220.535649587756	113.015884798983	80.7178073169078	216.954426482041	211.286821256179	174.036776059223	JABUBV010000001.1	2366489	2368465	1860
	gene-E5D57_000737	33.5621263486521	58.9301493715803	2.86626807196351	23.8697535304729	32.1545972456629	29.6640003179981	JABUBV010000001.1	2371545	2377894	5820
	gene-E5D57_000738	0	0	0	0	0	0	JABUBV010000001.1	2381921	2382340	420
	gene-E5D57_000739	0	0	0	5.6541296519069	0	0	JABUBV010000001.1	2382684	2384148	1170
	gene-E5D57_000740	0	0	16.5492858916941	0	0	32.1139289156899	JABUBV010000001.1	2384477	2385484	1008
	gene-E5D57_000741	0	44.6475395535678	0	0	0	0	JABUBV010000001.1	2386582	2387889	1239
	gene-E5D57_000742	145.769832350116	110.086172152976	0	197.472587842719	46.5521781019299	107.365971300217	JABUBV010000001.1	2388571	2388972	402
	gene-E5D57_000743	129.358659171626	170.961638211079	73.6498021140292	141.166018461517	165.244817633341	127.037882156548	JABUBV010000001.1	2389427	2390905	1359
	gene-E5D57_000744	0	0	0	0	0	0	JABUBV010000001.1	2393484	2393801	318
	gene-E5D57_000745	0	0	0	0	34.4640434566774	0	JABUBV010000001.1	2393976	2394518	543
	gene-E5D57_000746	86.2391061144173	24.4230911730113	7.36498021140292	46.7308199045021	41.3112044083351	38.1113646469644	JABUBV010000001.1	2395444	2398202	2265
	gene-E5D57_000747	0	112.759127771798	30.0030219043662	35.6942357521461	67.3164589819274	51.751943000824	JABUBV010000001.1	2398853	2400663	1668
	gene-E5D57_000748	82.4183862232722	23.341055488131	0	13.9563959762259	177.664325287745	22.7643040415017	JABUBV010000001.1	2400990	2401463	474
	gene-E5D57_000749	0	48.2076701584928	0	43.2374620439939	0	0	JABUBV010000001.1	2402390	2402848	459
	gene-E5D57_000750	0	122.929558904157	1992.53402135996	91.8796068434871	415.86612437724	89.9190009639317	JABUBV010000001.1	2406340	2406699	360
	gene-E5D57_000751	0	12.6081598876058	0	3.76941976793793	5.33161697919539	0	JABUBV010000001.1	2407490	2409388	1755
	gene-E5D57_000752	0	0	0	30.7689846173538	14.506957827113	0	JABUBV010000001.1	2410547	2412595	1935
	gene-E5D57_000753	0	0	0	0	0	0	JABUBV010000001.1	2413657	2414163	477
	gene-E5D57_000754	0	0	0	0	0	0	JABUBV010000001.1	2414332	2414787	456
	gene-E5D57_000755	0	18.2117865043195	0	5.44471744257701	7.70122452550445	0	JABUBV010000001.1	2417384	2418598	1215
	gene-E5D57_000756	42.6674476516285	82.1678571967496	29.1510356991308	95.3717544168307	85.8439247567698	47.1397	JABUBV010000001.1	2420388	2423033	2289
	gene-E5D57_000757	0	20.4882598173595	0	110.255528212185	34.6555	0	JABUBV010000001.1	2423828	2424456	540
	gene-E5D57_000758	42.4633859454685	96.2057417510792	108.793566383658	225.30477504229	189.851926346132	125.104696993296	JABUBV010000001.1	2424812	2426290	1380
	gene-E5D57_000759	0	172.624486971795	0	56.3006952572857	79.6339387105354	107.137533063408	JABUBV010000001.1	2427901	2428794	705
	gene-E5D57_000760	215.079812696767	276.868375910263	951.807577770945	350.963543258005	206.059791358092	270.027029921717	JABUBV010000001.1	2429458	2430768	999
	gene-E5D57_000761	0	89.9484577347488	203.435124132044	80.6747767406228	38.036535766211	482.492200294268	JABUBV010000001.1	2431221	2431506	246
	gene-E5D57_000762	68.5373948593527	0	0	9.28467605997344	19.6989216810272	60.5770111757014	JABUBV010000001.1	2433536	2434960	1425
	gene-E5D57_000763	0	0	0	0	27.2005459258369	20.9113955730074	JABUBV010000001.1	2436134	2437275	1032
	gene-E5D57_000764	14.2786239290318	105.137122746976	60.9710532851886	24.1788439061808	116.278357144952	31.5505266540111	JABUBV010000001.1	2438113	2439480	1368
	gene-E5D57_000765	74.327083466193	67.3586624132366	0	45.3104910461032	78.3309480847542	24.6353427298443	JABUBV010000001.1	2440021	2441495	1314
	gene-E5D57_000766	19.9115	84.5845588790069	0	10.1151860745123	42.9219623783849	76.994863210706	JABUBV010000001.1	2442151	2444202	1962
	gene-E5D57_000768	91.704964952655	51.9420671426014	9.78971841480494	155.28947635519	71.3854702936284	63.3232401154449	JABUBV010000001.1	2447602	2449386	1704
	gene-E5D57_000769	0	0	0	0	0	0	JABUBV010000001.1	2450727	2450984	258
	gene-E5D57_000770	0	0	0	0	0	0	JABUBV010000001.1	2452571	2452774	204
	gene-E5D57_000771	26.4946185621099	82.5366316141846	28.2836218698332	44.8649148371046	47.5940376321867	62.2023607888846	JABUBV010000001.1	2454042	2456990	2949
	gene-E5D57_000772	25.2856408218971	14.3218903577658	5.39860199962059	6.42265212886512	12.1126055643856	20.9520002246054	JABUBV010000001.1	2458081	2461300	3090
	gene-E5D57_000773	57.6199337313142	0	0	0	13.8008669594217	0	JABUBV010000001.1	2463756	2465111	1356
	gene-E5D57_000774	0	0	0	0	0	0	JABUBV010000001.1	2468897	2469247	351
	gene-E5D57_000775	23.6765545877764	6.70524866749946	0	0	0	0	JABUBV010000001.1	2470311	2472176	1650
	gene-E5D57_000776	0	0	0	0	0	0	JABUBV010000001.1	2473203	2473897	474
	gene-E5D57_000777	15.3562559236757	26.093538446637	13.1145284424745	31.2043947770334	44.1367348985279	16.9658492384777	JABUBV010000001.1	2474177	2475448	1272
	gene-E5D57_000778	0	48.5248258832198	256.078423797792	0	0	0	JABUBV010000001.1	2475847	2476302	456
	gene-E5D57_000779	0	34.6823206939627	17.4312227573956	0	39.109666869333	0	JABUBV010000001.1	2477211	2478222	957
	gene-E5D57_000780	0	40.9765196347189	0	661.533169273107	658.454696930631	279.748002998899	JABUBV010000001.1	2478666	2478957	270
	gene-E5D57_000781	0	17.3140223808671	0	683.273695962834	732.15866967824	422.154934102966	JABUBV010000001.1	2479640	2480407	639
	gene-E5D57_000782	0	0	0	0	0	0	JABUBV010000001.1	2481335	2482071	678
	gene-E5D57_000783	278.250107334979	39.4004996487682	0	98.9472689083708	126.625903255891	69.1684622799474	JABUBV010000001.1	2482296	2484053	1404
	gene-E5D57_000784	82.4183862232722	0	0	0	0	0	JABUBV010000001.1	2485033	2485980	948
	gene-E5D57_000785	84.3400584409133	47.7705539782993	14.4055960093503	17.1381650070753	32.3212013764695	27.9540935639166	JABUBV010000001.1	2486642	2487855	1158
	gene-E5D57_000786	0	82.5646291147321	0	49.3681469606797	116.380445254825	80.5244784751627	JABUBV010000001.1	2488669	2489070	402
	gene-E5D57_000787	206.527542105395	104.664566011886	9.28307188582505	84.6703555552669	88.5190832355562	144.110585852044	JABUBV010000001.1	2489895	2491774	1797
	gene-E5D57_000788	0	22.5558823677352	17.004770824493	26.9738295320329	0	43.997064691832	JABUBV010000001.1	2492209	2493288	981
	gene-E5D57_000789	9.6890662375573	16.4637802103781	0	16.4070726506227	32.4895409669719	16.0569644578449	JABUBV010000001.1	2495365	2497500	2016
	gene-E5D57_000790	94.0224189406283	26.6273412788787	0	15.9213759151169	0	0	JABUBV010000001.1	2498490	2499320	831
	gene-E5D57_000791	0	0	0	11.2314629757743	15.8862271621187	0	JABUBV010000001.1	2499479	2501324	1767
	gene-E5D57_000792	35.6770000637726	0	0	72.4967856737652	25.6355830095559	29.5624112758132	JABUBV010000001.1	2502225	2503319	1095
	gene-E5D57_000793	0	0	0	0	17.9596694788636	0	JABUBV010000001.1	2503809	2505713	1563
	gene-E5D57_000794	0	0	0	0	0	0	JABUBV010000001.1	2506096	2507970	1797
	gene-E5D57_000795	0	0	0	0	0	0	JABUBV010000001.1	2508615	2510899	2085
	gene-E5D57_000796	0	0	0	0	0	0	JABUBV010000001.1	2512161	2512358	198
	gene-E5D57_000797	0	0	0	0	0	0	JABUBV010000001.1	2514270	2514613	333
	gene-E5D57_000798	0	0	0	0	0	0	JABUBV010000001.1	2515319	2515710	336
	gene-E5D57_000799	21.9227357294226	149.005525944432	0	22.2738440832696	136.521707497579	96.8824252810038	JABUBV010000001.1	2521786	2522979	891
	gene-E5D57_000800	0	77.9680077616216	0	0	39.564430437581	30.4165753789198	JABUBV010000001.1	2523863	2525365	1419
	gene-E5D57_000801	31.8388875874744	108.202056737155	0	0	7.62590692623302	149.498583509715	JABUBV010000001.1	2525906	2527132	1227
	gene-E5D57_000802	0	0	0	0	0	0	JABUBV010000001.1	2528090	2528278	189
	gene-E5D57_000803	0	97.0496517664395	125.426166758102	58.029225374834	35.1766458589771	13.5216542802905	JABUBV010000001.1	2528759	2529556	798
	gene-E5D57_000804	2106.51698905952	840.621248388719	122.659413079615	2967.17083276908	3050.19455195807	2247.97502409829	JABUBV010000001.1	2530275	2531075	408
	gene-E5D57_000805	33.3900128801975	264.771357639722	0	384.480816329669	271.912465938965	110.669539647916	JABUBV010000001.1	2532104	2532755	585
	gene-E5D57_000806	364.618940651756	206.521658958983	133.453441430621	511.585650904536	249.519674626344	345.288963701498	JABUBV010000001.1	2533154	2533553	375
	gene-E5D57_000807	213.477131529131	282.133413878393	0	574.373061360379	403.367415721094	432.39738168448	JABUBV010000001.1	2538407	2540492	1647
	gene-E5D57_000808	33.1545956330985	43.3359197076933	30.492691278703	31.9581241194738	23.2122689869788	32.403243590606	JABUBV010000001.1	2543097	2551087	7659
	gene-E5D57_000809	0	0	0	0	0	0	JABUBV010000001.1	2555130	2555333	204
	gene-E5D57_000810	0	0	0	0	0	0	JABUBV010000001.1	2555419	2555671	186
	gene-E5D57_000811	0	0	0	15.8072441881268	67.0751813511678	25.7832260828478	JABUBV010000001.1	2561982	2562818	837
	gene-E5D57_000812	43.6007980690079	12.3478351577836	0	12.305304487967	27.8481779716902	20.0712055723062	JABUBV010000001.1	2567637	2570512	2688
	gene-E5D57_000813	0	0	0	0	0	0	JABUBV010000001.1	2573899	2574838	888
	gene-E5D57_000814	0	0	0	0	0	0	JABUBV010000001.1	2575159	2576181	1023
	gene-E5D57_000815	73.5712148207741	83.3420738333266	0	68.5203847646345	123.350121637317	60.9620345518181	JABUBV010000001.1	2582910	2584055	1062
	gene-E5D57_000816	0	0	0	0	8.61601086416935	0	JABUBV010000001.1	2586576	2587747	1086
	gene-E5D57_000817	0	0	0	0	0	0	JABUBV010000001.1	2588254	2588655	402
	gene-E5D57_000818	0	0	8.04712020203937	6.38237500504686	0	0	JABUBV010000001.1	2589068	2591305	2073
	gene-E5D57_000819	0	0	0	0	0	0	JABUBV010000001.1	2594887	2595189	303
	gene-E5D57_000820	0	0	0	0	0	0	JABUBV010000001.1	2596155	2598502	2265
	gene-E5D57_000821	0	0	0	0	0	0	JABUBV010000001.1	2601742	2603424	1683
	gene-E5D57_000822	0	0	0	0	0	0	JABUBV010000001.1	2603609	2604074	240
	gene-E5D57_000823	0	0	0	0	0	0	JABUBV010000001.1	2604089	2604920	651
	gene-E5D57_000824	0	0	0	0	0	0	JABUBV010000001.1	2606210	2607100	891
	gene-E5D57_000825	0	0	0	0	0	0	JABUBV010000001.1	2607383	2607955	573
	gene-E5D57_000826	0	0	0	0	0	0	JABUBV010000001.1	2609032	2609397	366
	gene-E5D57_000827	0	0	0	0	0	0	JABUBV010000001.1	2611501	2611806	306
	gene-E5D57_000828	0	0	0	0	0	0	JABUBV010000001.1	2611831	2612031	201
	gene-E5D57_000829	0	0	0	0	0	0	JABUBV010000001.1	2612419	2613427	993
	gene-E5D57_000830	0	0	0	0	0	0	JABUBV010000001.1	2615564	2615776	213
	gene-E5D57_000831	0	0	0	0	0	0	JABUBV010000001.1	2617280	2619378	2043
	gene-E5D57_000832	20.4750078982343	0	0	0	4.90408165539199	22.6211323179702	JABUBV010000001.1	2621602	2623714	1908
	gene-E5D57_000833	0	0	0	0	0	0	JABUBV010000001.1	2624885	2625454	570
	gene-E5D57_000834	0	0	0	0	0	0	JABUBV010000001.1	2626418	2627666	1014
	gene-E5D57_000835	0	0	0	0	0	0	JABUBV010000001.1	2628020	2628319	300
	gene-E5D57_000836	0	8.57648085377838	0	0	7.25347891355652	33.4582329168118	JABUBV010000001.1	2632092	2633453	1290
	gene-E5D57_000837	0	0	0	0	0	0	JABUBV010000001.1	2634539	2635471	933
	gene-E5D57_000838	48.9552820423948	0	0	0	0	0	JABUBV010000001.1	2636566	2638374	1596
	gene-E5D57_000839	0	22.9061289883522	794.365722801315	68.4816945417295	232.471746546283	223.401244630886	JABUBV010000001.1	2638630	2639332	483
	gene-E5D57_000840	58.9235521415249	33.3745408789566	1056.75802037822	49.8893792815315	70.5655188422919	81.3746615058205	JABUBV010000001.1	2639958	2640620	663
	gene-E5D57_000841	29.4617760707625	16.6872704394783	0	39.9115034252252	0	16.2749323011641	JABUBV010000001.1	2641761	2642423	663
	gene-E5D57_000842	114.732202848256	24.3692958180046	171.471015054028	53.4277890014991	41.220210566026	158.447578791069	JABUBV010000001.1	2642816	2644375	1362
	gene-E5D57_000843	23.0343838855136	21.7446153721975	0	0	14.712244966176	8.48292461923884	JABUBV010000001.1	2645132	2647675	2544
	gene-E5D57_000844	0	13.8816314948232	0	38.7346899616207	7.82684048388784	9.02574664631686	JABUBV010000001.1	2649893	2652359	2391
	gene-E5D57_000845	8.5446883354836	19.3589856541979	14.5946458257459	17.3630753090054	28.6521936086681	0	JABUBV010000001.1	2652696	2654981	2286
	gene-E5D57_000846	60.474171934723	0	0	61.4427092204124	57.9380049441976	111.354799955333	JABUBV010000001.1	2658056	2659507	969
	gene-E5D57_000847	162.269221473857	22.9774876456368	17.3226170081284	13.7390066308018	116.597978797357	67.2291595992013	JABUBV010000001.1	2659715	2660800	963
	gene-E5D57_000848	0	49.612826463561	0	29.6651645413949	0	0	JABUBV010000001.1	2661554	2662560	669
	gene-E5D57_000849	3.53093953993411	17.9994473449687	0	9.5666401919466	6.76571785863189	11.7031237697091	JABUBV010000001.1	2664396	2670058	5532
	gene-E5D57_000850	37.9653207675715	75.2629952474429	0	6.42889377330522	9.09328260300089	0	JABUBV010000001.1	2676661	2677689	1029
	gene-E5D57_000851	281.974715070959	72.5961962032422	21.8919687386189	164.949215435552	159.633650105437	311.530397040393	JABUBV010000001.1	2678111	2678941	762
	gene-E5D57_000852	248.513454642691	75.0714863536835	169.788093423182	39.2767784979792	47.6182585164779	64.0644281676867	JABUBV010000001.1	2681134	2682381	1179
	gene-E5D57_000853	0	0	17.4312227573956	10.3688584525565	14.6661250759999	33.8253295162125	JABUBV010000001.1	2682846	2684759	1914
	gene-E5D57_000854	48.8451051135672	13.8330336351264	8.34292582086902	49.6273945441191	23.3983190759888	21.5859567205237	JABUBV010000001.1	2685481	2689479	3999
	gene-E5D57_000855	48.8328938372888	92.1971691781176	0	115.768304622794	93.5698779848791	134.878501445898	JABUBV010000001.1	2689908	2691107	1200
	gene-E5D57_000856	54.4099095680098	0	46.4670757070407	15.3559231493293	8.68801095495628	0	JABUBV010000001.1	2691898	2694657	2154
	gene-E5D57_000857	79.4030794102257	89.9484577347488	3390.58540220073	0	76.073071532422	175.451709197916	JABUBV010000001.1	2695584	2695829	246
	gene-E5D57_000858	19.6116039507184	22.2161853441247	2428.55785735944	79.7027914786876	75.1565285019109	43.3344582958707	JABUBV010000001.1	2695885	2697077	996
	gene-E5D57_000859	55.6500214669958	0	0	0	0	0	JABUBV010000001.1	2697859	2698209	351
	gene-E5D57_000860	33.219655671625	43.9034138943417	122.937552338299	22.5011282065683	68.9573930727567	12.2338776821676	JABUBV010000001.1	2698399	2700292	1764
	gene-E5D57_000861	0	8.06977410749388	0	0	0	0	JABUBV010000001.1	2702046	2703549	1371
	gene-E5D57_000862	0	0	0	0	0	0	JABUBV010000001.1	2706470	2706700	231
	gene-E5D57_000863	0	0	0	0	0	0	JABUBV010000001.1	2708021	2709546	1170
	gene-E5D57_000864	9.38192004558863	15.9418736331039	0	28.5965346948029	17.9769218030507	20.730605409552	JABUBV010000001.1	2711275	2713356	2082
	gene-E5D57_000865	0	13.1592748157884	0	11.8025543135256	2.78233357076655	16.0426406715311	JABUBV010000001.1	2714334	2717924	3363
	gene-E5D57_000866	363.971879532587	274.873547860226	379.914041339759	54.7853556333836	77.4905821820945	178.720995704709	JABUBV010000001.1	2719583	2720168	483
	gene-E5D57_000867	27.6477813657686	15.6598164209117	0	0	13.2441440884471	0	JABUBV010000001.1	2720519	2722144	1413
	gene-E5D57_000868	136.357120662587	106.195692247046	0	126.995896370056	73.4841973703239	0	JABUBV010000001.1	2725125	2726309	1146
	gene-E5D57_000869	0	24.4230911730113	36.8249010570146	63.2813186206799	89.5076095513928	31.759470539137	JABUBV010000001.1	2726946	2728606	1359
	gene-E5D57_000870	0	0	0	0	0	0	JABUBV010000001.1	2730425	2730658	234
	gene-E5D57_000871	12.7293304235357	21.6298344112886	0	86.2213319352372	60.9774375919707	70.3178893168576	JABUBV010000001.1	2731048	2734269	3069
	gene-E5D57_000872	0	0	0	0	0	0	JABUBV010000001.1	2740310	2740627	318
	gene-E5D57_000873	0	20.7573364003267	10.4326	20.6858401899033	29.2588736663162	6.74814266145829	JABUBV010000001.1	2741056	2742727	1599
	gene-E5D57_000874	0	40.2607725668636	18.2114412432616	79.4417561354168	44.2652261209399	27.4861574998918	JABUBV010000001.1	2743572	2746601	2748
	gene-E5D57_000875	0	0	0	0	0	0	JABUBV010000001.1	2746825	2747601	693
	gene-E5D57_000876	0	5.96745431573576	0	17.8407003579587	15.1407569554821	0	JABUBV010000001.1	2751952	2754063	1854
	gene-E5D57_000877	485.899441167053	256.867735023611	0	98.7362939213593	124.139141605146	107.365971300217	JABUBV010000001.1	2756020	2756622	603
	gene-E5D57_000878	0	0	0	0	0	0	JABUBV010000001.1	2761005	2761338	285
	gene-E5D57_000879	51.9844511907266	176.665234353279	77.6924559226835	101.232620713782	74.7064894090851	150.762396825754	JABUBV010000001.1	2761866	2763750	1503
	gene-E5D57_000880	0	0	289.612503104646	137.819410265231	32.4895409669719	0	JABUBV010000001.1	2769913	2770376	288
	gene-E5D57_000881	0	0	43.7839374772378	173.630753090054	98.2360923725765	84.9628355564709	JABUBV010000001.1	2770805	2771353	381
	gene-E5D57_000882	19.6510639184261	14.8405906121718	0	26.6210530894611	43.9295201806944	36.1847086373971	JABUBV010000001.1	2775369	2778737	2982
	gene-E5D57_000883	0	25.5217077309668	0	3.81507018035241	26.980933674994	6.22276823279804	JABUBV010000001.1	2783348	2785385	1734
	gene-E5D57_000884	24.2497300247244	41.2054387388235	20.7097208923993	20.531755719215	34.8491165679252	53.5830173341865	JABUBV010000001.1	2785587	2787456	1611
	gene-E5D57_000885	0	0	0	0	0	0	JABUBV010000001.1	2789977	2790177	201
	gene-E5D57_000886	20.6232432495337	25.0309056592174	5.03218104942009	9.97787585630629	9.87917263792087	19.5299187613969	JABUBV010000001.1	2791989	2798787	6630
	gene-E5D57_000887	0	0	0	0	0	0	JABUBV010000001.1	2798958	2799305	348
	gene-E5D57_000888	25.7353854214961	36.4415688451058	0	130.737780488756	80.1323065746659	135.056206981399	JABUBV010000001.1	2800499	2802124	1518
	gene-E5D57_000889	28.1863745092576	15.9648777797606	96.2867542789473	76.3674654283529	54.0085875814598	46.7111693319126	JABUBV010000001.1	2806312	2807149	693
	gene-E5D57_000890	215.122880340479	24.3692958180046	61.2396482335815	38.8565738192721	137.400701886753	79.2237893955345	JABUBV010000001.1	2807178	2808891	1362
	gene-E5D57_000891	0	57.1765390251892	0	0	0	0	JABUBV010000001.1	2809349	2809735	387
	gene-E5D57_000892	0	0	0	0	0	8.40364494990016	JABUBV010000001.1	2811831	2813276	1284
	gene-E5D57_000893	0	22.5329130374218	67.949817429033	53.8927225477073	25.4093355016644	73.2537686060543	JABUBV010000001.1	2814110	2815582	1473
	gene-E5D57_000894	0	38.8198607065758	39.0214741025207	131.532910849624	109.438453783484	189.303159924067	JABUBV010000001.1	2817201	2818147	855
	gene-E5D57_000895	0	0	0	32.9120979737864	0	0	JABUBV010000001.1	2819042	2819443	402
	gene-E5D57_000896	401.366250717442	0	0	75.5174850768387	213.629858412966	98.5413709193772	JABUBV010000001.1	2821992	2822543	438
	gene-E5D57_000897	50.0850193202962	35.4604496838914	0	25.4435834335811	23.9922764063793	27.667384911979	JABUBV010000001.1	2823169	2824834	1560
	gene-E5D57_000898	0	0	0	0	109.438453783484	42.0673688720148	JABUBV010000001.1	2825844	2826426	513
	gene-E5D57_000899	131.346880638241	63.7674945324156	0	228.772277558423	161.792296227457	62.1918162286559	JABUBV010000001.1	2827331	2828435	1041
	gene-E5D57_000900	60.0097005680968	50.9846096837516	25.6247007355263	127.022497940305	150.919158040128	140.886913952704	JABUBV010000001.1	2829149	2830736	1302
	gene-E5D57_000901	18.340992990531	0	7.83177473184395	32.6107900345898	28.5541881174514	27.8622256507957	JABUBV010000001.1	2831420	2835790	4260
	gene-E5D57_000902	0	11.3473438988452	0	0	0	44.2678158591664	JABUBV010000001.1	2836366	2837403	975
	gene-E5D57_000903	21.4886221506221	36.5137303675713	0	65.4983335913968	30.8811478497951	0	JABUBV010000001.1	2837484	2838392	909
	gene-E5D57_000904	155.554155568155	88.1065097947881	0	45.1558477319527	10.6450373134106	73.6537891854731	JABUBV010000001.1	2839114	2840104	879
	gene-E5D57_000905	0	0	0	0	0	0	JABUBV010000001.1	2841558	2842170	513
	gene-E5D57_000906	97.4708459826124	44.1663085883198	0	33.0106371892768	0	64.6124557824659	JABUBV010000001.1	2845069	2846207	1002
	gene-E5D57_000907	0	0	0	0	102.262161732108	58.9632793206109	JABUBV010000001.1	2846750	2846932	183
	gene-E5D57_000908	0	0	0	0	0	0	JABUBV010000001.1	2849556	2849882	327
	gene-E5D57_000909	0	7.28831376902115	14.6523321728833	0	4.10934905511107	14.2164428401473	JABUBV010000001.1	2859083	2863861	4554
	gene-E5D57_000910	21.2779493844396	84.3634227773625	18.1717649006837	28.824974695996	30.5783914983265	82.2788244114408	JABUBV010000001.1	2867170	2868264	918
	gene-E5D57_000911	11.2843197775364	28.7616818926537	0	0	27.027694391935	6.2335529264424	JABUBV010000001.1	2868669	2872189	3462
	gene-E5D57_000912	52.7923176619338	39.8690461310779	0	11.9195165634794	0	9.7209730771818	JABUBV010000001.1	2873201	2874364	1110
	gene-E5D57_000913	108.25978047855	61.3187823512421	0	130.944807852951	22.2256242244368	111.063849171602	JABUBV010000001.1	2875075	2876337	1263
	gene-E5D57_000914	1328.79	752.629952474429	302.61551344812	2535.12711127336	2015.6776436652	1468.06532186011	JABUBV010000001.1	2876838	2877457	441
	gene-E5D57_000915	0	22.6946877976905	0	54.2796446583062	0	22.1339079295832	JABUBV010000001.1	2877941	2878915	975
	gene-E5D57_000916	48.7111160471709	64.3770757353439	13.8667333157337	49.4912595466165	23.3341341608177	44.8473820268986	JABUBV010000001.1	2879352	2880668	1203
	gene-E5D57_000917	125.212548300741	46.2527604572496	4.64929770870335	5.53121378990892	26.0785613112818	9.02197334086271	JABUBV010000001.1	2881773	2885471	3588
	gene-E5D57_000918	0	0	1312.16310884395	29.8564293031061	6.03287414473753	0	JABUBV010000001.1	2890158	2891764	1551
	gene-E5D57_000919	0	45.9073041550793	46.145726635761	12.1997818215419	8.62792789164399	0	JABUBV010000001.1	2892512	2894754	2169
	gene-E5D57_000920	231.161627632136	94.5611991570436	0	56.541296519069	98.4298519236072	106.413018892227	JABUBV010000001.1	2895361	2897068	1521
	gene-E5D57_000921	0	0	0	0	0	0	JABUBV010000001.1	2897950	2898349	321
	gene-E5D57_000923	0	55.0430860764881	0	0	0	0	JABUBV010000001.1	2901227	2901836	402
	gene-E5D57_000924	75.1853638757333	102.204714100454	192.629101372143	99.3063649024295	18.0080596583678	49.8396310192693	JABUBV010000001.1	2904033	2907405	2598
	gene-E5D57_000925	79.4030794102257	78.7049005179052	0	60.5060825554671	114.109607298633	131.588781898437	JABUBV010000001.1	2907997	2909081	984
	gene-E5D57_000926	49.3261553912008	13.9692680572905	0	0	59.0718926672217	40.8722731654235	JABUBV010000001.1	2910457	2911248	792
	gene-E5D57_000927	0	12.6731504024904	0	0	21.4363981637753	0	JABUBV010000001.1	2911481	2912353	873
	gene-E5D57_000928	0	122.589033810239	0	79.4084136708254	17.2797558605502	89.6699178587684	JABUBV010000001.1	2912924	2914146	1083
	gene-E5D57_000929	262.483639886883	223.007710442031	0	118.527779489023	164.157680675227	108.748623786166	JABUBV010000001.1	2917814	2920825	2679
	gene-E5D57_000930	18.5676402423151	24.5391705036815	0	18.8650143328833	2.96482503120656	17.0948671034091	JABUBV010000001.1	2923114	2926269	3156
	gene-E5D57_000931	0	0	0	0	0	0	JABUBV010000001.1	2928138	2929397	1260
	gene-E5D57_000932	0	0	0	0	0	0	JABUBV010000001.1	2931031	2932584	1554
	gene-E5D57_000933	0	0	0	0	0	0	JABUBV010000001.1	2935581	2936287	528
	gene-E5D57_000934	0	0	0	0	0	0	JABUBV010000001.1	2942698	2943673	921
	gene-E5D57_000935	0	0	0	0	0	0	JABUBV010000001.1	2945645	2947267	1623
	gene-E5D57_000936	0	4.97019779935944	127.398276298324	23.7747769729778	33.6279884941165	53.321240463787	JABUBV010000001.1	2952348	2954844	2226
	gene-E5D57_000937	0	0	0	0	0	0	JABUBV010000001.1	2955758	2956402	603
	gene-E5D57_000938	0	0	0	0	0	0	JABUBV010000001.1	2956713	2956931	219
	gene-E5D57_000939	0	38.3356212798826	0	0	25.9375961150046	0	JABUBV010000001.1	2958302	2959959	1443
	gene-E5D57_000940	0	17.4781363370839	0	47.0284243559081	44.3459137369095	17.0462561069065	JABUBV010000001.1	2960985	2962329	1266
	gene-E5D57_000941	0	0	0	19.5142527809176	55.2034678376868	47.7446022817336	JABUBV010000001.1	2963077	2963825	678
	gene-E5D57_000942	0	0	0	0	0	0	JABUBV010000001.1	2964649	2965150	426
	gene-E5D57_000943	87.9871961032231	14.2389450468135	0	85.1394040248529	114.403325721538	145.814596157727	JABUBV010000001.1	2966229	2967840	1554
	gene-E5D57_000944	0	0	0	39.1439745132016	6.15186574522545	42.5652075568907	JABUBV010000001.1	2968373	2970026	1521
	gene-E5D57_000945	0	0	0	0	0	11.7926558641222	JABUBV010000001.1	2971519	2972433	915
	gene-E5D57_000946	0	0	0	0	0	0	JABUBV010000001.1	2972757	2973426	495
	gene-E5D57_000947	8.64681608451329	0	0	11.7137347370183	16.5683714891331	0	JABUBV010000001.1	2973979	2976373	2259
	gene-E5D57_000948	0	0	0	0	0	0	JABUBV010000001.1	2979003	2979595	471
	gene-E5D57_000949	73.7796318599264	83.5781703597666	78.7614739321417	243.62411333004	123.699555409661	142.64770691162	JABUBV010000001.1	2981478	2982536	1059
	gene-E5D57_000950	0	33.4755228483331	25.237035066305	46.7043084711221	37.7488161310657	16.3241756666744	JABUBV010000001.1	2985602	2987584	1983
	gene-E5D57_000951	46.842104400277	97.2823847442967	0	84.6085588199018	157.071737624497	51.751943000824	JABUBV010000001.1	2987718	2988968	1251
	gene-E5D57_000952	0	0	0	0	0	0	JABUBV010000001.1	2989679	2990074	396
	gene-E5D57_000953	0	29.9220021673404	0	0	0	0	JABUBV010000001.1	2990702	2992180	1479
	gene-E5D57_000954	0	0	0	26.5675971595625	0	0	JABUBV010000001.1	2993883	2994204	249
	gene-E5D57_000955	0	83.1073074281623	0	155.28947635519	105.430848433667	121.580621021654	JABUBV010000001.1	2995092	2996156	1065
	gene-E5D57_000956	0	12.1312064708049	0	0	0	0	JABUBV010000001.1	2997226	2998137	912
	gene-E5D57_000957	0	0	0	22.6552455230516	0	61.5883568246107	JABUBV010000001.1	2998690	2999748	876
	gene-E5D57_000958	0	133.917675901176	0	43.1166870103515	69.6982331358504	40.1872630006399	JABUBV010000001.1	2999916	3000989	1074
	gene-E5D57_000959	275.391949132747	133.699822373101	0	33.3098272544364	28.2688453126523	32.599	JABUBV010000001.1	3002454	3003446	993
	gene-E5D57_000960	83.9533991472014	63.4020647643215	0	18.9551051367653	22.3423777423303	46.3765621017413	JABUBV010000001.1	3004496	3006831	2094
	gene-E5D57_000961	57.7476941165278	57.2399276493856	0	9.77876081704519	34.5786688783737	0	JABUBV010000001.1	3007579	3009144	1353
	gene-E5D57_000962	19.4941691965225	11.0415771470799	16.6483834120036	92.4297841299751	9.33831117613564	118.456168934521	JABUBV010000001.1	3009613	3010744	1002
	gene-E5D57_000963	0	12.9855167856504	0	7.76447381775948	0	0	JABUBV010000001.1	3011648	3013541	1704
	gene-E5D57_000964	0	0	20.3683518667004	8.07732807415272	0	0	JABUBV010000001.1	3014040	3015053	819
	gene-E5D57_000965	0	49.8363076638473	0	119.195165634794	63.2228905303237	0	JABUBV010000001.1	3015115	3015676	444
	gene-E5D57_000966	76.826578308419	87.0297762153322	0	32.5237546348627	55.2034678376868	106.09911618163	JABUBV010000001.1	3016592	3017705	1017
	gene-E5D57_000967	0	0	0	0	21.1457351378258	0	JABUBV010000001.1	3017906	3018928	885
	gene-E5D57_000968	140.627484052668	79.6519820113327	0	57.1518936737026	60.6284306597489	85.4521823415334	JABUBV010000001.1	3022924	3024427	1389
	gene-E5D57_000969	0	0	19.8119717088214	13.0944807852951	3.70427070407281	0	JABUBV010000001.1	3023438	3026370	2526
	gene-E5D57_000970	14.144212552437	13.3522330453465	0	54.2894708068686	27.1020645864965	15.6267633825805	JABUBV010000001.1	3028497	3032690	4143
	gene-E5D57_000971	42.1427347031619	190.958538103544	0	178.407003579587	201.876759406427	116.400001247808	JABUBV010000001.1	3034393	3035980	927
	gene-E5D57_000972	0	0	0	15.3844923086769	14.506957827113	8.36455822920295	JABUBV010000001.1	3042717	3044006	1290
	gene-E5D57_000973	20.6700079734556	23.4151540769822	0	52.5026324819926	54.4586591446386	28.5457145917243	JABUBV010000001.1	3045027	3046971	1890
	gene-E5D57_000974	0	26.0628040079484	0	7.79191012100244	16.5317805626995	6.35469971476549	JABUBV010000001.1	3047817	3049574	1698
	gene-E5D57_000975	70.9264979481319	48.2076701584928	0	33.6291371453286	33.9759905536961	35.2623533191889	JABUBV010000001.1	3050931	3053739	2754
	gene-E5D57_000976	16.4836772446544	140.046332928786	42.2321017185509	16.7476751714711	31.5847689400436	81.9514945494061	JABUBV010000001.1	3054268	3055686	1185
	gene-E5D57_000977	0	0	0	0	0	0	JABUBV010000001.1	3056207	3056497	291
	gene-E5D57_000978	124.189012483568	20.0974755701619	15.1513898081995	6.00847565189017	0	0	JABUBV010000001.1	3057246	3058541	1101
	gene-E5D57_000979	16.037075151819	18.1669298873138	54.7838429518148	0	30.7290239687616	0	JABUBV010000001.1	3059058	3060275	1218
	gene-E5D57_000980	0	0	0	0	13.5021468953649	31.1407795546084	JABUBV010000001.1	3067804	3068575	693
	gene-E5D57_000981	0	0	0	43.6038812138583	0	20.3206781839394	JABUBV010000001.1	3068672	3069768	1062
	gene-E5D57_000982	0	0	17.8223078833628	35.3383103244181	109.964600195905	0	JABUBV010000001.1	3071139	3072074	936
	gene-E5D57_000983	307.388745184651	63.3113608090078	23.8650646335159	47.3199691897788	13.3862486387524	77.1836918145336	JABUBV010000001.1	3072627	3073325	699
	gene-E5D57_000984	31.0790096020931	0	13.2710263952487	0	22.3317131228828	8.58415283665219	JABUBV010000001.1	3074784	3076138	1257
	gene-E5D57_000985	0	31.9297555595212	48.1433771394736	9.54593317854412	4.50071563178832	0	JABUBV010000001.1	3077284	3079497	2079
	gene-E5D57_000986	0	0	783.867497389844	14.571215182227	13.7400701886753	0	JABUBV010000001.1	3080093	3081653	1362
	gene-E5D57_000987	0	0	0	0	0	0	JABUBV010000001.1	3081859	3083316	1314
	gene-E5D57_000988	27.1011550952695	15.3502050660758	0	57.3649990698151	9.73671987355662	67.3690746035701	JABUBV010000001.1	3084283	3087289	2883
	gene-E5D57_000989	53.8103513358554	152.392015170442	153.183472716507	279.435498499201	154.660955346908	118.901158299414	JABUBV010000001.1	3092320	3093588	1089
	gene-E5D57_000990	1055.84635323868	747.54461495771	1878.56758770581	610.87522387832	632.228905303237	680.468115402726	JABUBV010000001.1	3095442	3096516	444
	gene-E5D57_000991	0	0	0	0	0	0	JABUBV010000001.1	3098544	3098747	204
	gene-E5D57_000992	551.580875755748	597.668573677668	153.606631480917	377.670870119085	367.616463537892	278.202433921557	JABUBV010000001.1	3099687	3101490	1629
	gene-E5D57_000993	144.398341991983	148.705111577609	313.902584010197	80.024173702392	182.360649298488	116.024517372815	JABUBV010000001.1	3104582	3106069	1488
	gene-E5D57_000994	56.6178479272914	64.1371611673861	132.969914468916	52.7309047971317	81.3651112911992	46.9142613724861	JABUBV010000001.1	3106840	3108714	1380
	gene-E5D57_000995	0	0	389.593379972619	126.407611963014	0	22.909299608645	JABUBV010000001.1	3109626	3110096	471
	gene-E5D57_000996	0	0	0	0	0	0	JABUBV010000001.1	3111011	3111482	363
	gene-E5D57_000997	0	107.675526047437	0	64.3827901968961	45.5327873405738	52.5074458183543	JABUBV010000001.1	3112136	3112546	411
	gene-E5D57_000998	0	32.3498839221465	0	38.6861502498893	41.0394201688066	110.426843289039	JABUBV010000001.1	3113276	3114030	684
	gene-E5D57_000999	27.1011550952695	72.9134740638599	0	13.7675997767556	22.7190130382988	59.8836	JABUBV010000001.1	3114448	3117411	2883
	gene-E5D57_001000	0	26.5315594757173	0	0	29.9184	0	JABUBV010000001.1	3118557	3119807	1251
	gene-E5D57_001001	507.954451262579	479.51246381054	105.16425644651	114.686601450026	191.71133393277	144.550639847455	JABUBV010000001.1	3121669	3122937	1269
	gene-E5D57_001002	0	0	0	0	81.0128813721897	0	JABUBV010000001.1	3123434	3123664	231
	gene-E5D57_001003	0	0	0	0	0	0	JABUBV010000001.1	3128649	3128837	189
	gene-E5D57_001004	95.4699781765177	205.483426907241	48.9198832223684	6.46659989514279	9.14661563879561	126.572200770344	JABUBV010000001.1	3134469	3135491	1023
	gene-E5D57_001005	22.7659178728619	32.2367724399012	9.72125884547064	26.985618793192	16.3583702770768	25.1521681017991	JABUBV010000001.1	3136897	3138668	1716
	gene-E5D57_001006	0	53.4476343061551	0	0	0	0	JABUBV010000001.1	3141066	3142100	1035
	gene-E5D57_001007	18.8726159757638	74.8266880286171	32.2351307803432	76.6994978867371	39.1757943253922	38.2264351923961	JABUBV010000001.1	3144480	3147784	3105
	gene-E5D57_001008	50.3756480590987	21.3997297898919	43.0217412735722	0	48.2629931579002	55.6558613316405	JABUBV010000001.1	3155831	3157784	1551
	gene-E5D57_001009	0	0	38.6150004139528	61.2530712289914	86.6387759119251	24.9775002677588	JABUBV010000001.1	3157877	3158480	432
	gene-E5D57_001010	12.9444383929195	0	33.1643741129774	35.071340982007	24.8031485712072	28.6024655153659	JABUBV010000001.1	3160563	3162299	1509
	gene-E5D57_001011	0	0	0	0	0	0	JABUBV010000001.1	3163679	3164832	897
	gene-E5D57_001012	95.5500368584267	7.73141879900357	0	4.62287330030124	26.1551021620906	7.54037743932341	JABUBV010000001.1	3163312	3165038	1431
	gene-E5D57_001013	0	83.8156083437432	0	5.5684610208174	63.0100188450364	18.1654547401882	JABUBV010000001.1	3166358	3167706	1188
	gene-E5D57_001014	0	25.7174809422922	0	24.6037440919798	21.7503203126172	60.1968207289919	JABUBV010000001.1	3168881	3171099	2151
	gene-E5D57_001015	0	0	0	18.6873776630821	0	0	JABUBV010000001.1	3171635	3171988	354
	gene-E5D57_001016	530.530204652026	696.600833790221	267.730669536739	408.353808193276	496.728981895037	439.604004712555	JABUBV010000001.1	3173107	3173977	810
	gene-E5D57_001017	859.605247323061	870.175529321559	109.336855104675	786.654611401542	534.434696355583	596.09225358112	JABUBV010000001.1	3179731	3181080	1068
	gene-E5D57_001018	69.2665160812607	30.5144295152162	0	23.4586230238691	22.1205385307043	17.0059576291124	JABUBV010000001.1	3181872	3184790	2538
	gene-E5D57_001019	15.5025059800917	8.78068277886834	0	31.5015794891956	14.8523615849014	111.328286907725	JABUBV010000001.1	3185454	3186713	1260
	gene-E5D57_001020	77.5125299004584	120.73438820944	16.5492858916941	170.633555566476	213.502697782958	181.978930522243	JABUBV010000001.1	3187790	3189084	1008
	gene-E5D57_001021	0	0	0	19.8658609391324	14.0495312289608	81.008108976515	JABUBV010000001.1	3189779	3190505	666
	gene-E5D57_001022	483.929578567727	99.6726153276947	713.855683328209	104.295769930445	316.114452651619	97.209730771818	JABUBV010000001.1	3192418	3193115	444
	gene-E5D57_001023	29.3952709329052	16.6496016574479	0	79.6428194760701	91.5281	81.1909715249948	JABUBV010000001.1	3195689	3197230	1329
	gene-E5D57_001024	13.2338465683709	14.9914096224581	169.529270110037	62.747	6.33942262770184	14.620975766493	JABUBV010000001.1	3198713	3200188	1476
	gene-E5D57_001025	0	14.1433816572376	10.6626271516955	0	2.99040837279895	13.793902353048	JABUBV010000001.1	3205672	3208952	3129
	gene-E5D57_001026	32.1533457364865	45.5294662607988	0	21.7788697703081	38.5061226275223	0	JABUBV010000001.1	3209827	3211350	1215
	gene-E5D57_001027	18.1366365226699	30.8179952684516	61.9561009427209	12.2847385194635	0	0	JABUBV010000001.1	3211782	3212895	1077
	gene-E5D57_001028	0	0	0	0	0	0	JABUBV010000001.1	3213310	3213855	546
	gene-E5D57_001029	26.044210046554	59.0061882739952	0	0	24.9519674626344	57.5481606169163	JABUBV010000001.1	3214098	3214911	750
	gene-E5D57_001030	9.8058019753592	11.1080926720624	0	59.7770936090157	28.1836981882166	43.3344582958707	JABUBV010000001.1	3217221	3219287	1992
	gene-E5D57_001031	45.3731882344147	12.8497796763927	0	26.8915922468743	32.6027449424666	6.26613247135412	JABUBV010000001.1	3220211	3221955	1722
	gene-E5D57_001032	0	25.144682503123	25.2752729982237	25.0580745936783	35.443135600333	8.1744546330847	JABUBV010000001.1	3222788	3224198	1320
	gene-E5D57_001033	0	0	0	0	251.531930066879	29.0061293432038	JABUBV010000001.1	3224951	3225520	372
	gene-E5D57_001034	0	7.31723564905695	0	26.2513162409963	74.2618079245072	0	JABUBV010000001.1	3226303	3228050	1512
	gene-E5D57_001035	0	3.25497508131042	0	3.89251644173644	5.50572980199347	15.8727274428829	JABUBV010000001.1	3230266	3233899	3399
	gene-E5D57_001036	0	0	0	0	0	0	JABUBV010000001.1	3236485	3237802	1146
	gene-E5D57_001037	13.6214487691182	23.145732848063	0	0	19.5752882813555	0	JABUBV010000001.1	3238220	3239754	1434
	gene-E5D57_001038	0	16.0342902918465	72.5290442557722	0	33.9021297046663	23.4571306862431	JABUBV010000001.1	3239968	3241347	1380
	gene-E5D57_001039	0	13.5087427367205	0	109.043929001062	51.4120208708127	72.4621985789926	JABUBV010000001.1	3242290	3244241	1638
	gene-E5D57_001040	0	0	0	30.6265356144957	0	0	JABUBV010000001.1	3246840	3247114	216
	gene-E5D57_001041	0	10.0487377850809	0	0	0	0	JABUBV010000001.1	3248401	3249563	1101
	gene-E5D57_001042	0	0	0	0	0	0	JABUBV010000001.1	3249660	3250355	564
	gene-E5D57_001043	34.6332580406304	0	0	5.86465575596726	0	0	JABUBV010000001.1	3251474	3252772	1128
	gene-E5D57_001044	169.118247055546	15.9648777797606	0	28.6377995356324	27.0042937907299	46.7111693319126	JABUBV010000001.1	3253538	3254230	693
	gene-E5D57_001045	0	0	0	0	0	0	JABUBV010000001.1	3256825	3258347	1308
	gene-E5D57_001046	103.350039867278	16.7251100549873	0	35.0017549879951	0	0	JABUBV010000001.1	3259579	3260901	1323
	gene-E5D57_001047	58.3079329400463	0	49.7960602353063	26.3296783790291	37.2417424815439	42.9463885200868	JABUBV010000001.1	3261419	3262494	1005
	gene-E5D57_001048	53.3692828822828	0	0	0	0	0	JABUBV010000001.1	3262688	3263053	366
	gene-E5D57_001050	0	0	0	0	0	0	JABUBV010000001.1	3264391	3264887	447
	gene-E5D57_001051	0	0	0	0	0	0	JABUBV010000001.1	3266605	3267282	678
	gene-E5D57_001052	0	9.03893815471741	218.061178808204	48.6421447994932	22.9337936237449	0	JABUBV010000001.1	3268832	3270339	1224
	gene-E5D57_001053	0	0	0	0	45.8675872474898	0	JABUBV010000001.1	3270483	3270760	204
	gene-E5D57_001054	24.3859644630656	13.8123099892311	208.260676389858	99.1060927749974	93.4530616578069	0	JABUBV010000001.1	3271440	3272598	801
	gene-E5D57_001055	95.4699781765177	140.593923673376	0	168.131597273713	164.639081498321	232.04903474563	JABUBV010000001.1	3272974	3274199	1023
	gene-E5D57_001056	82.3026300628463	56.9757787055783	0	58.8442425851547	35.0448981216776	35.3614048734563	JABUBV010000001.1	3274961	3277420	2136
	gene-E5D57_001058	0	0	0	0	0	0	JABUBV010000001.1	3279077	3279909	417
	gene-E5D57_001059	0	0	0	0	0	0	JABUBV010000001.1	3281303	3283649	2139
	gene-E5D57_001060	0	8.83678937809433	0	12.328892931075	39.8593729435055	14.3640576619699	JABUBV010000001.1	3281348	3285521	3756
	gene-E5D57_001061	129.665341625802	141.640032307777	0	128.605310290173	75.4237992291581	61.3956194348324	JABUBV010000001.1	3287948	3290183	2109
	gene-E5D57_001062	157.06486321935	145.574477649659	85.3594745992641	48.3576878123616	109.438453783484	55.2134216445195	JABUBV010000001.1	3292655	3294124	1368
	gene-E5D57_001063	0	21.1340215881072	0	6.31836837892175	8.9369510969321	0	JABUBV010000001.1	3296356	3297469	1047
	gene-E5D57_001064	0	0	0	0	0	0	JABUBV010000001.1	3298608	3298981	351
	gene-E5D57_001065	15.8806158820451	89.9484577347488	0	145.214598133121	106.502300145391	166.67912373802	JABUBV010000001.1	3302153	3303523	1230
	gene-E5D57_001066	0	20.8355184583317	0	18.6873776630821	17.6214459481882	50.8016954598484	JABUBV010000001.1	3304007	3305119	1062
	gene-E5D57_001067	0	0	0	0	0	0	JABUBV010000001.1	3306155	3306406	252
	gene-E5D57_001068	42.5003427652644	52.9592094495714	0	5.75746883614541	4.07179625695731	9.39101837743412	JABUBV010000001.1	3306863	3309160	2298
	gene-E5D57_001069	943.189849816793	680.708071501989	0	288.519139246838	699.587872784143	873.979074789616	JABUBV010000001.1	3311447	3312730	1284
	gene-E5D57_001070	20.2206599740326	22.9061289883522	967.053923410296	0	0	0	JABUBV010000001.1	3313145	3314543	966
	gene-E5D57_001071	42.4172802061141	18.0189907188503	0	7.18277056756903	25.3989896810204	0	JABUBV010000001.1	3317433	3319274	1842
	gene-E5D57_001072	336.778578188199	222.544891119594	0	304.153181274992	80.6636879179992	124.026208226113	JABUBV010000001.1	3319847	3320194	348
	gene-E5D57_001073	12.1474860291763	82.5646291147321	0	255.068759296845	133.837512043048	248.283808631752	JABUBV010000001.1	3322224	3323899	1608
	gene-E5D57_001074	0	0	0	0	0	0	JABUBV010000001.1	3324561	3325583	1023
	gene-E5D57_001075	0	0	0	0	0	0	JABUBV010000001.1	3326038	3326843	777
	gene-E5D57_001076	64.679329585813	36.6346367595169	0	43.8101436604707	144.589215429173	95.2784116174111	JABUBV010000001.1	3328566	3329471	906
	gene-E5D57_001077	62.0100239203667	17.5613655577367	0	21.0010529927971	0	17.1274287550346	JABUBV010000001.1	3330778	3331407	630
	gene-E5D57_001078	53.5889095608108	22.7647331303994	0	18.1490581419234	57.7591839412834	0	JABUBV010000001.1	3331628	3333085	1458
	gene-E5D57_001079	0	0	0	0	0	0	JABUBV010000001.1	3334365	3334796	432
	gene-E5D57_001080	0	0	0	0	0	0	JABUBV010000001.1	3335114	3335350	237
	gene-E5D57_001081	144.289252335479	61.2945169051197	61.6128538460854	54.9750556182638	146.877924814676	99.6332420652983	JABUBV010000001.1	3336002	3337357	1083
	gene-E5D57_001082	231.504089302702	196.687294246651	210.065602251903	264.613267709243	145.553143532034	55.9496005997797	JABUBV010000001.1	3338225	3339734	1350
	gene-E5D57_001083	260.44210046554	32.7812157077751	49.4272005298596	39.2019655865545	27.724408291816	15.9856001713656	JABUBV010000001.1	3340643	3341317	675
	gene-E5D57_001084	13.2879	7.52629952474429	0	49.5024820544502	25.4611912884025	124.785552358109	JABUBV010000001.1	3341360	3342829	1470
	gene-E5D57_001085	0	33.7564006144137	38.1731811872485	121.10447034748	49.961033248982	65.8445773648928	JABUBV010000001.1	3343484	3344864	1311
	gene-E5D57_001086	0	0	0	124.231581084152	175.718080722778	658.561697200626	JABUBV010000001.1	3352123	3352335	213
	gene-E5D57_001087	290.671987126719	526.841	0	196.884871807472	83.5445339150706	642.278578313798	JABUBV010000001.1	3353296	3353631	336
	gene-E5D57_001088	0	89.9484577347488	0	21.5132737974994	106.502300145391	157.906538278124	JABUBV010000001.1	3355201	3355815	615
	gene-E5D57_001089	908.51895511235	1200.70731952897	155.178420268164	2984.59150788332	2828.85677628704	2944.32449667944	JABUBV010000001.1	3357098	3358096	645
	gene-E5D57_001090	22.6865941172073	89.9484577347488	0	7.68331207053551	54.3379082374443	12.5322649427082	JABUBV010000001.1	3359121	3359981	861
	gene-E5D57_001091	486.807664421571	620.392166432193	831.485616390161	288.519139246838	845.335346280839	436.989537394808	JABUBV010000001.1	3361923	3362403	321
	gene-E5D57_001092	50.3431895229781	66.5340396130745	300.958147556168	125.032042302477	64.3091944913258	64.8900006956208	JABUBV010000001.1	3362767	3363930	1164
	gene-E5D57_001093	0	0	50.095135672155	0	0	0	JABUBV010000001.1	3364365	3364697	333
	gene-E5D57_001094	0	5.12206495433986	0	3.06265356144957	0	0	JABUBV010000001.1	3365153	3367369	2160
	gene-E5D57_001095	25.9749435304728	112.794409100889	29.5774471255809	43.9849181697545	37.3284087705635	38.2634046655028	JABUBV010000001.1	3369305	3371787	2256
	gene-E5D57_001096	344.865069472379	375.03933224997	23.5616951678356	70.077666236558	257.713646992252	213.367120931363	JABUBV010000001.1	3372588	3374246	1416
	gene-E5D57_001097	229.031997896832	129.724660150115	0	33.2428728277943	47.0200391883815	54.2225131440794	JABUBV010000001.1	3376155	3376751	597
	gene-E5D57_001098	194.682633238361	183.781732580965	0	168.496820523604	124.345352803826	59.7468444943068	JABUBV010000001.1	3377090	3378117	903
	gene-E5D57_001099	0	0	0	50.3449900512258	0	16.4235618198962	JABUBV010000001.1	3378485	3379141	657
	gene-E5D57_001100	26.6846414411414	11.3357175218997	0	15.8153421615839	6.39138510825677	0	JABUBV010000001.1	3379982	3382909	2928
	gene-E5D57_001101	0	0	0	0	0	80.5244784751627	JABUBV010000001.1	3383564	3384367	804
	gene-E5D57_001102	0	42.1955007680172	0	10.0920391956233	0	0	JABUBV010000001.1	3384986	3386565	1311
	gene-E5D57_001103	0	0	0	0	0	0	JABUBV010000001.1	3391272	3392198	741
	gene-E5D57_001104	0	0	0	0	0	0	JABUBV010000001.1	3392327	3392761	435
	gene-E5D57_001105	56.5359118231998	80.0554290982207	48.2827212122362	95.7356250757029	45.1374230510753	109.30819219928	JABUBV010000001.1	3399045	3401178	2073
	gene-E5D57_001106	0	12.8497796763927	0	34.5749043174098	21.7351632949777	0	JABUBV010000001.1	3402110	3403895	1722
	gene-E5D57_001107	89.4375345005289	10.1315570525404	0	6.05799605561454	25.7060104354063	9.88120889713535	JABUBV010000001.1	3404990	3406081	1092
	gene-E5D57_001108	0	22.5329130374218	0	22.4553010615447	19.0570016262483	0	JABUBV010000001.1	3406846	3408500	1473
	gene-E5D57_001109	149.020568048064	194.782751784755	411.168173421807	197.994082352867	175.718080722778	189.969720346335	JABUBV010000001.1	3409248	3411401	1704
	gene-E5D57_001110	0	3.56317562041034	0	36.2192073354036	15.0676132020739	3.47513047203601	JABUBV010000001.1	3412606	3415872	3105
	gene-E5D57_001111	0	48.7385916360093	0	4.85707172740901	0	47.5342736373207	JABUBV010000001.1	3416012	3417884	1362
	gene-E5D57_001112	76.826578308419	65.2723321614992	0	58.5427583427529	64.4040458106346	42.4396464726521	JABUBV010000001.1	3418715	3419795	1017
	gene-E5D57_001113	0	0	0	0	0	0	JABUBV010000001.1	3422653	3423289	561
	gene-E5D57_001114	0	0	0	0	0	0	JABUBV010000001.1	3423834	3424085	252
	gene-E5D57_001115	0	78.1331942187437	0	9.34368883154106	13.2160844611411	45.7215259138636	JABUBV010000001.1	3425541	3426248	708
	gene-E5D57_001116	53.8103513358554	40.6378707121179	15.3183472716507	127.568379749635	34.3691011882017	168.443307590836	JABUBV010000001.1	3427495	3428638	1089
	gene-E5D57_001117	142.995296741695	161.986241601378	48.8482582103298	138.828337133937	150.698192947829	252.773765520862	JABUBV010000001.1	3428969	3431140	2049
	gene-E5D57_001118	15.2483665377951	25.9102114786279	0	82.6270937421524	43.8266407423321	75.8099305550712	JABUBV010000001.1	3432376	3434001	1281
	gene-E5D57_001119	262.293584592073	113.607886191045	65.8834130285451	73.155326775857	88.6918274738191	42.6156402672662	JABUBV010000001.1	3434994	3436494	1266
	gene-E5D57_001120	0	139.165538382064	104.916227539796	31.2043947770334	0	33.9316984769554	JABUBV010000001.1	3437272	3437907	636
	gene-E5D57_001121	0	14.9610010836702	0	0	37.9593825496467	14.5913186148368	JABUBV010000001.1	3441368	3443084	1479
	gene-E5D57_001122	0	0	0	30.3629681823572	16.1049703932666	12.3812737988202	JABUBV010000001.1	3445152	3446977	1743
	gene-E5D57_001123	0	35.4604496838914	0	56.541296519069	19.9935636719827	11.5280770466579	JABUBV010000001.1	3447483	3448418	936
	gene-E5D57_001124	0	0	0	0	0	0	JABUBV010000001.1	3452140	3452979	840
	gene-E5D57_001125	0	0	0	0	0	0	JABUBV010000001.1	3454431	3456095	1518
	gene-E5D57_001126	0	0	0	0	0	0	JABUBV010000001.1	3456872	3457284	357
	gene-E5D57_001127	31.6839538279246	53.8377630237183	101.47007408046	40.2392438730601	15.1775957801913	52.5074458183543	JABUBV010000001.1	3457968	3460639	2466
	gene-E5D57_001128	197.304621564803	41.9078041718716	0	16.7053830624522	70.886271200666	68.1204552757058	JABUBV010000001.1	3462828	3463734	792
	gene-E5D57_001129	0	0	0	0	0	0	JABUBV010000001.1	3464268	3464679	318
	gene-E5D57_001130	12.6859279330512	8.98170181959255	16.2510279384585	15.0372858740437	4.55771446589767	10.5117195476588	JABUBV010000001.1	3470657	3476815	6159
	gene-E5D57_001131	0	0	59.4712305840557	23.5840702058149	0	0	JABUBV010000001.1	3478943	3479588	561
	gene-E5D57_001132	96.6987996777996	18.2568651837857	0	21.8327778637989	15.4405739248975	17.805742765135	JABUBV010000001.1	3480831	3481436	606
	gene-E5D57_001133	36.1056516357034	74.9847586661215	30.8348986669642	211.951477524347	132.600566460396	79.7802596352814	JABUBV010000001.1	3481874	3483919	1623
	gene-E5D57_001134	0	0	0	0	9.9015743899343	0	JABUBV010000001.1	3486264	3487249	945
	gene-E5D57_001135	0	7.25961962032422	32.8379531079284	0	18.4192673198581	14.1604725927451	JABUBV010000001.1	3488227	3489750	1524
	gene-E5D57_001136	16.7379241944435	37.9217148290458	14.2945	62.3553115852972	64.1438752252813	46.2308488246435	JABUBV010000001.1	3489886	3491228	1167
	gene-E5D57_001137	107.798882643022	187.243698993086	79.7872856235316	65.715215490706	79.179808449309	83.3686101652347	JABUBV010000001.1	3492294	3495203	2718
	gene-E5D57_001138	5534.39463489273	3380.56286986431	18.5352001986973	1418.62112966344	1476.3247415392	1606.55281722225	JABUBV010000001.1	3501745	3502761	900
	gene-E5D57_001139	0	69.0246186360238	14.8678076460139	29.4800877572686	0	9.61700545068788	JABUBV010000001.1	3503524	3504732	1122
	gene-E5D57_001140	176.930774772785	260.557217242506	453.306526598576	95.8743723584214	254.265972784998	156.38087124162	JABUBV010000001.1	3506292	3506902	552
	gene-E5D57_001141	0	0	0	0	0	0	JABUBV010000001.1	3520071	3520508	438
	gene-E5D57_001142	0	0	0	0	0	0	JABUBV010000001.1	3520877	3521657	771
	gene-E5D57_001143	0	0	0	0	0	0	JABUBV010000001.1	3522898	3523928	1002
	gene-E5D57_001144	0	0	0	0	0	0	JABUBV010000001.1	3523968	3526024	2019
	gene-E5D57_001145	148.82405740888	210.73638669284	4829.74359463199	201.610108730852	285.165342430108	267.18788857854	JABUBV010000001.1	3533261	3533785	525
	gene-E5D57_001146	1129.08425057315	1087.18049204254	1735.66614577397	1414.83972619104	1298.07923216017	2183.00464767927	JABUBV010000001.1	3541262	3541889	346
	gene-E5D57_001147	0	0	0	0	0	0	JABUBV010000001.1	3542780	3542968	189
	gene-E5D57_001148	0	0	0	0	0	0	JABUBV010000001.1	3546941	3548194	1254
	gene-E5D57_001149	0	0	0	0	0	0	JABUBV010000001.1	3550626	3552106	1362
	gene-E5D57_001150	0	0	0	0	0	0	JABUBV010000001.1	3552303	3553130	828
	gene-E5D57_001151	0	0	52.4581137698981	0	0	0	JABUBV010000001.1	3554804	3556075	1272
	gene-E5D57_001152	0	33.8338235516028	0	0	0	32.997798518874	JABUBV010000001.1	3561315	3561641	327
	gene-E5D57_001153	153.804390038705	130.673153165836	1970.2771864757	208.356903708065	184.192673198581	269.048979262158	JABUBV010000001.1	3562514	3563309	762
	gene-E5D57_001154	63.2141020547428	250.633081260902	4750.76975966612	321.132606443256	211.970597376749	419.040004492109	JABUBV010000001.1	3563656	3563964	309
	gene-E5D57_001155	192.129418376218	193.462912373755	18.2313444577351	183.156724461771	139.758287700548	145.442755657507	JABUBV010000001.1	3574020	3576792	2745
	gene-E5D57_001156	30.4967330755902	8.63673715954263	143.246277882204	0	0	33.6933024689205	JABUBV010000001.1	3577911	3579191	1281
	gene-E5D57_001157	141.544619818228	112.240032042926	0	19.1748744716843	122.047666936799	31.2761742483241	JABUBV010000001.1	3579586	3580585	690
	gene-E5D57_001158	44.0929063993578	83.2480082872393	0	39.8214097380351	35.2031143660192	16.238194304999	JABUBV010000001.1	3580423	3581970	1329
	gene-E5D57_001159	147.111646706477	83.3246382530267	23.265941672005	83.0376363104319	101.791499063048	60.1968207289919	JABUBV010000001.1	3582412	3586203	3585
	gene-E5D57_001160	96.973122513765	54.9259731273892	70.9858731013941	206.435882610048	132.723231184226	76.5268093310057	JABUBV010000001.1	3587457	3588951	1410
	gene-E5D57_001161	0	8.82269561513087	0	0	12.4361879299414	14.341148479096	JABUBV010000001.1	3590398	3594159	3762
	gene-E5D57_001162	0	0	0	20.0464596749426	0	0	JABUBV010000001.1	3596281	3598260	1980
	gene-E5D57_001163	0	0	23.265941672005	0	26.1003843751406	15.049205182248	JABUBV010000001.1	3602824	3603653	717
	gene-E5D57_001164	0	0	128.770864538318	0	6.56630722700906	7.57212639696267	JABUBV010000001.1	3606756	3608254	1425
	gene-E5D57_001165	0	0	0	0	0	0	JABUBV010000001.1	3610627	3611266	555
	gene-E5D57_001166	0	14.3126265218294	0	14.2633283586267	12.1047707613039	0	JABUBV010000001.1	3613909	3616304	2319
	gene-E5D57_001167	104.829110205271	131.945859288898	59.6840077954476	51.281641028923	89.2735866283879	109.382684535731	JABUBV010000001.1	3617844	3619726	1677
	gene-E5D57_001168	69.4512267908107	236.024753095981	3188.05443417594	117.605896759664	133.077159800717	172.644481850749	JABUBV010000001.1	3620422	3621604	1125
	gene-E5D57_001169	0	0	102.028624946958	13.4869147660165	9.53821386186331	0	JABUBV010000001.1	3622612	3623592	981
	gene-E5D57_001170	0	46.4859676528324	0	0	0	0	JABUBV010000001.1	3624606	3625388	714
	gene-E5D57_001171	0	24.0253209584671	9.05628674203453	3.59138528378451	30.4787876172245	35.1474922334586	JABUBV010000001.1	3626659	3628500	1842
	gene-E5D57_001172	20.0340077281185	0	0	0	9.5969105625517	0	JABUBV010000001.1	3630092	3631160	975
	gene-E5D57_001173	383.003088919912	54.2336289283044	408.864710265383	1329.55195785281	1972.30625164206	476.04176980905	JABUBV010000001.1	3631937	3632140	204
	gene-E5D57_001174	0	0	0	0	0	0	JABUBV010000001.1	3633469	3634491	1023
	gene-E5D57_001175	0	0	0	0	0	0	JABUBV010000001.1	3634946	3635751	777
	gene-E5D57_001176	0	0	0	0	0	0	JABUBV010000001.1	3636317	3637339	1023
	gene-E5D57_001177	0	0	0	0	0	0	JABUBV010000001.1	3637794	3638599	777
	gene-E5D57_001178	0	0	0	0	0	0	JABUBV010000001.1	3639974	3641436	1290
	gene-E5D57_001179	0	0	0	0	0	0	JABUBV010000001.1	3642406	3643620	1215
	gene-E5D57_001180	0	0	0	0	0	0	JABUBV010000001.1	3645154	3645589	384
	gene-E5D57_001181	17.2250066445463	53.6597280930843	0	17.5008774939975	24.7539359748357	14.2728572958622	JABUBV010000001.1	3648231	3650746	2268
	gene-E5D57_001182	30.7125118473514	40.5899486947687	52.4581137698981	27.7372398018074	9.80816331078397	56.5528307949256	JABUBV010000001.1	3651105	3653012	1908
	gene-E5D57_001183	27.0729834163763	38.3356212798826	0	13.7532883424762	38.9063941725069	37.3883579891608	JABUBV010000001.1	3653874	3655384	1443
	gene-E5D57_001184	72.1446261677397	91.9417753576796	154.032134615213	122.166790262808	51.8392675816505	89.6699178587684	JABUBV010000001.1	3655543	3656803	1083
	gene-E5D57_001185	30.760878007741	63.8846526588531	96.3246624499232	31.2535355562098	14.7354138558865	33.9851342225884	JABUBV010000001.1	3658810	3660916	1905
	gene-E5D57_001186	95.4699781765177	118.964089262087	179.372905148684	77.5991987417135	100.612772026752	221.501351348102	JABUBV010000001.1	3661703	3662789	1023
	gene-E5D57_001187	0	0	0	0	0	0	JABUBV010000001.1	3671893	3672564	591
	gene-E5D57_001188	0	0	0	0	0	0	JABUBV010000001.1	3673930	3675084	1155
	gene-E5D57_001189	0	0	0	7.25365317185425	0	0	JABUBV010000001.1	3675763	3677790	1824
	gene-E5D57_001190	0	0	51.678067468487	8.19743704179811	5.79739020971989	13.3708551619229	JABUBV010000001.1	3678133	3679906	1614
	gene-E5D57_001191	0	0	0	24.0208122466633	13.5903962214784	54.8525496076272	JABUBV010000001.1	3680903	3682333	1377
	gene-E5D57_001192	186.03	0	0	0	0	0	JABUBV010000001.1	3689856	3690170	315
	gene-E5D57_001193	70.9651499906104	20.0974755701619	181.816677698394	24.0339026075607	0	0	JABUBV010000001.1	3690983	3692083	1101
	gene-E5D57_001194	0	5.65626804773727	34.1138653963755	16.9103570877584	4.78373609329648	60.6815343928373	JABUBV010000001.1	3693754	3695939	1956
	gene-E5D57_001195	52.088420093108	73.757735342494	22.2422402384368	39.6919901563864	56.1419267909275	71.9352007711453	JABUBV010000001.1	3698227	3700059	1500
	gene-E5D57_001196	71.5500276004231	27.017485473441	0	40.3866403707636	148.523615849014	144.924397157985	JABUBV010000001.1	3701219	3702037	819
	gene-E5D57_001197	48.9552820423948	99.8224989597664	108.702677857022	46.4233802998672	79.7337306136814	64.9039405453943	JABUBV010000001.1	3706340	3708334	1995
	gene-E5D57_001198	0	232.104761567289	0	92.5221215766584	0	50.3043362035981	JABUBV010000001.1	3719955	3720409	429
	gene-E5D57_001199	0	0	397.182861400657	42.9566993034485	60.7596610291423	46.7111693319126	JABUBV010000001.1	3720572	3721135	462
	gene-E5D57_001200	69.1194534144215	7.82990821045584	129.864459990873	98.3170315267888	92.709	99.2736316374617	JABUBV010000001.1	3722507	3723919	1413
	gene-E5D57_001201	17.8385000318863	50.5189968099274	0	229.57315463359	68.3615546921491	236.499290206505	JABUBV010000001.1	3724477	3726380	1095
	gene-E5D57_001202	0	32.2555693917612	0	45.0022564131366	18.1865652060018	15.729271305644	JABUBV010000001.1	3728196	3730447	2058
	gene-E5D57_001203	29.329065367741	13.8434187955131	0	26.4878145855098	11.7079426908007	27.0027029921717	JABUBV010000001.1	3731262	3735318	3996
	gene-E5D57_001204	30.8215503509515	39.2792673421566	0	26.0959830088011	14.7644777885411	29.7956452898235	JABUBV010000001.1	3736369	3739061	2535
	gene-E5D57_001205	0	0	0	21.2029861946509	0	0	JABUBV010000001.1	3739384	3739695	312
	gene-E5D57_001206	165.135389787933	0	261.910437590289	95.8743723584214	79.1049693108881	26.0634785402701	JABUBV010000001.1	3741148	3742026	828
	gene-E5D57_001207	0	0	0	0	0	0	JABUBV010000001.1	3743447	3743641	195
	gene-E5D57_001208	0	87.5091775249929	94.2467806713424	44.8497063913971	42.2914702756516	73.1544414621817	JABUBV010000001.1	3745785	3747734	1770
	gene-E5D57_001209	0	0	0	0	4.04015017205868	9.3180311879722	JABUBV010000001.1	3749918	3752533	2316
	gene-E5D57_001210	0	0	0	0	0	0	JABUBV010000001.1	3752852	3753190	339
	gene-E5D57_001211	0	195.569752802068	0	16.7053830624522	94.5150282675547	27.2481821102823	JABUBV010000001.1	3753811	3754206	396
	gene-E5D57_001212	0	0	0	32.3329994757139	0	21.0953667950573	JABUBV010000001.1	3754636	3755658	1023
	gene-E5D57_001213	132.879	112.894492871164	18.9134695905075	142.507145308266	63.6529782210062	48.9355107286703	JABUBV010000001.1	3756950	3757973	882
	gene-E5D57_001214	0	0	0	0	0	0	JABUBV010000001.1	3758715	3759314	600
	gene-E5D57_001215	79.0816094530993	149.307156563753	45.0247778106008	166.648031845677	197.831051070145	189.303159924067	JABUBV010000001.1	3759620	3762154	2223
	gene-E5D57_001216	30.8580687755379	58.2604544569463	0	38.3194568825918	24.6366187427275	39.7745975827818	JABUBV010000001.1	3762720	3764695	1899
	gene-E5D57_001217	25.3842203182788	100.644083313345	140.910878703547	107.461528471915	151.997852477062	63.1010533080222	JABUBV010000001.1	3765580	3767516	1539
	gene-E5D57_001218	0	0	0	0	0	0	JABUBV010000001.1	3768369	3769115	747
	gene-E5D57_001219	0	0	0	0	0	0	JABUBV010000001.1	3770340	3770600	261
	gene-E5D57_001220	0	0	0	0	0	0	JABUBV010000001.1	3773661	3774050	327
	gene-E5D57_001221	0	0	0	0	63.6529782210062	0	JABUBV010000001.1	3774460	3775047	588
	gene-E5D57_001222	39.4609243129606	37.2513814861081	0	0	0	0	JABUBV010000001.1	3775214	3777010	1485
	gene-E5D57_001223	0	0	0	104.014649256778	264.820409391167	33.9316984769554	JABUBV010000001.1	3781322	3781993	318
	gene-E5D57_001224	0	164.515394815972	0	98.3692445015773	11.5947804194398	26.7417103238459	JABUBV010000001.1	3782653	3783589	807
	gene-E5D57_001225	267.577500478295	0	0	120.827976122942	213.629858412966	0	JABUBV010000001.1	3784210	3784620	219
	gene-E5D57_001226	26.9051756679277	0	91.9100836299042	91.1202712497393	180.437781238059	178.351737449121	JABUBV010000001.1	3785275	3786075	726
	gene-E5D57_001227	76.7812796183786	69.5827691910321	52.4581137698981	124.817579108133	176.546939594112	169.658492384777	JABUBV010000001.1	3786567	3787988	1272
	gene-E5D57_001228	11.4765907960726	2.16679598538467	0	5.18239850586061	5.49764265481076	10.5662750838933	JABUBV010000001.1	3788348	3793453	5106
	gene-E5D57_001229	252.040742386007	249.824587450383	143.498324118947	28.4530395386283	140.857880837452	208.844131271067	JABUBV010000001.1	3794192	3795254	930
	gene-E5D57_001230	59.825903629144	0	0	3.37689213513582	19.105641242446	5.50805518921481	JABUBV010000001.1	3795646	3797706	1959
	gene-E5D57_001231	0	0	0	74.1213635039896	131.050249278542	0	JABUBV010000001.1	3797745	3798292	357
	gene-E5D57_001232	1319.80794154835	1395.41661458773	1352.56866314818	3099.07430650465	2486.76702752607	1603.96	JABUBV010000001.1	3798872	3799285	222
	gene-E5D57_001233	9.8058019753592	11.1080926720624	0	33.2094964494532	14.0918490941083	5.41680728698384	JABUBV010000001.1	3799899	3802016	1992
	gene-E5D57_001234	0	0	0	0	0	0	JABUBV010000001.1	3802435	3803202	768
	gene-E5D57_001235	0	0	0	0	0	0	JABUBV010000001.1	3803228	3803893	600
	gene-E5D57_001236	0	0	0	0	44.5570847547043	0	JABUBV010000001.1	3804795	3805538	630
	gene-E5D57_001237	0	0	0	0	0	0	JABUBV010000001.1	3806694	3807408	642
	gene-E5D57_001238	0	0	0	33.0106371892768	0	10.768742630411	JABUBV010000001.1	3811698	3813135	1002
	gene-E5D57_001239	0	10.5067999063382	0	0	0	0	JABUBV010000001.1	3813154	3814268	1053
	gene-E5D57_001240	0	0	0	0	0	0	JABUBV010000001.1	3814640	3816422	1449
	gene-E5D57_001241	0	58.7243115784188	0	7.02264510905634	0	45.8186	JABUBV010000001.1	3822233	3823316	942
	gene-E5D57_001242	0	0	0	7.37495171987857	0	0	JABUBV010000001.1	3824286	3825182	897
	gene-E5D57_001243	487.458476807161	857.877403047725	1263.76364991118	560.121667388103	341.922014026742	221.191125365821	JABUBV010000001.1	3832646	3833767	1122
	gene-E5D57_001244	0	0	0	0	0	97.209730771818	JABUBV010000001.1	3834669	3834890	222
	gene-E5D57_001245	40.8857300573847	109.999762284724	52.3757619429438	117.698209080511	137.098722322167	129.867316933779	JABUBV010000001.1	3837343	3839399	1911
	gene-E5D57_001246	26.7944547804054	136.588398782396	0	190.565110490196	231.036735765134	74.0074082007668	JABUBV010000001.1	3841745	3843065	729
	gene-E5D57_001247	0	11.9349086314715	0	21.4088404295504	20.1876759406427	0	JABUBV010000001.1	3854141	3855195	927
	gene-E5D57_001248	0	98.7826812622688	0	9.84424359037362	13.9240889858451	0	JABUBV010000001.1	3855988	3856659	672
	gene-E5D57_001249	0	46.4469366136612	0	88.8709547302243	31.4256517161643	99.6583385998235	JABUBV010000001.1	3858364	3859618	1191
	gene-E5D57_001250	125.615160996241	47.4326272298997	0	63.8134889974059	70.2024808032319	69.3908689110727	JABUBV010000001.1	3860671	3861668	933
	gene-E5D57_001251	56.1297630313664	42.3895030703989	207.722071192298	25.3460984395827	0	31.0065520565282	JABUBV010000001.1	3862467	3863708	1044
	gene-E5D57_001252	20.9190442140996	20.7351063211831	35.7305064071274	8.85586571985418	5.01043523346073	28.8896388639138	JABUBV010000001.1	3865074	3869251	3735
	gene-E5D57_001253	0	30.2782164788563	91.3064049196914	39.8295832622013	46.0935359531424	11.8120198310584	JABUBV010000001.1	3869894	3871720	1827
	gene-E5D57_001254	32.9673544893089	56.0185331715145	0	0	0	0	JABUBV010000001.1	3872204	3873607	1185
	gene-E5D57_001255	0	0	0	0	0	0	JABUBV010000001.1	3873985	3874290	207
	gene-E5D57_001256	0	0	0	0	0	0	JABUBV010000001.1	3876072	3876311	240
	gene-E5D57_001257	0	0	0	0	0	0	JABUBV010000001.1	3876681	3877094	414
	gene-E5D57_001258	0	0	0	27.4352791818811	14.552080557524	5.59371701175314	JABUBV010000001.1	3883497	3885498	1929
	gene-E5D57_001259	0	17.2492365160183	0	30.9416823794718	32.0944389720508	16.8230123412407	JABUBV010000001.1	3888939	3892254	3207
	gene-E5D57_001260	25.7353854214961	0	0	43.5792601629188	24.6560943306664	85.2986570408838	JABUBV010000001.1	3892623	3893489	759
	gene-E5D57_001261	18.8726159757638	64.1371611673861	80.587826950858	51.1329985911581	18.0811358424887	31.2761742483241	JABUBV010000001.1	3893961	3895158	1035
	gene-E5D57_001262	0	0	0	0	0	0	JABUBV010000001.1	3897815	3898356	480
	gene-E5D57_001263	70.1190270484147	164.536486533256	230.977110168382	162.838933974919	187.139755969758	177.071263436665	JABUBV010000001.1	3898945	3901606	1950
	gene-E5D57_001264	111.709234268308	140.10354139812	136.288236755128	86.4749240879879	80.2682776831071	52.8935299787833	JABUBV010000001.1	3904781	3907329	2448
	gene-E5D57_001265	0	0	0	0	0	0	JABUBV010000001.1	3907560	3908131	477
	gene-E5D57_001266	47.3875728649091	123.466369205048	153.785503831987	89.8735018905726	49.940255110804	104.709171428159	JABUBV010000001.1	3909201	3911916	2061
	gene-E5D57_001267	54.4099095680098	20.5453301789677	0	49.1389540778538	78.1920985946065	10.0188301909673	JABUBV010000001.1	3917344	3918512	1077
	gene-E5D57_001268	0	0	0	0	0	0	JABUBV010000001.1	3919794	3920052	222
	gene-E5D57_001269	98.1945274377037	128.348727394131	32.2538286520255	89.5346516804283	137.49634042635	125.177263522875	JABUBV010000001.1	3925760	3928807	2586
	gene-E5D57_001270	747.442252611563	432.762222672797	0	1181.30923084483	1153.71023025574	1357.9604227206	JABUBV010000001.1	3929502	3931005	1176
	gene-E5D57_001271	12.1023280885474	34.2740405866608	0	16.3948740835962	17.3921706291597	26.7417103238459	JABUBV010000001.1	3931482	3933095	1614
	gene-E5D57_001272	0	0	0	0	0	119.892001285242	JABUBV010000001.1	3934739	3934918	180
	gene-E5D57_001273	0	0	0	0	17.1845505941008	19.816859716569	JABUBV010000001.1	3935290	3936548	1089
	gene-E5D57_001274	239.67064460019	90.5002887637964	443.480250152881	135.282856702067	114.809666239115	198.594112558377	JABUBV010000001.1	3938013	3938600	489
	gene-E5D57_001275	37.419842020911	56.5193374271985	63.914483443784	143.627891157635	101.57649589674	124.026208226113	JABUBV010000001.1	3939403	3941131	1566
	gene-E5D57_001276	58.9235521415249	83.4363521973915	0	64.8561930659909	7.05655188422919	81.3746615058205	JABUBV010000001.1	3941470	3942795	1326
	gene-E5D57_001277	0	12.9399535688586	0	7.73723004997786	16.4157680675226	25.2404213232089	JABUBV010000001.1	3944428	3946204	1710
	gene-E5D57_001278	10.302298277909	35.0115832321965	0	0	44.4160813219363	0	JABUBV010000001.1	3947587	3949706	1896
	gene-E5D57_001279	169.558659157253	112.045170876185	0	28.7123771385897	10.8298469889906	103.032188604505	JABUBV010000001.1	3950421	3954054	3456
	gene-E5D57_001280	0	0	0	0	0	0	JABUBV010000001.1	3955103	3955779	651
	gene-E5D57_001281	19.9725537166825	101.812824859271	0	6.76414283510335	0	55.1650312662158	JABUBV010000001.1	3959731	3960772	978
	gene-E5D57_001282	19.6708535094819	44.5666074577003	100.795650627357	46.633758156211	37.6917937502031	43.4653781094534	JABUBV010000001.1	3961334	3962635	993
	gene-E5D57_001283	0	127.168509211197	63.914483443784	63.3652460989566	35.8505279635552	41.3420694087042	JABUBV010000001.1	3962796	3963459	522
	gene-E5D57_001284	61.4250236947029	127.568410183559	104.916227539796	110.94895920723	19.6163266215679	67.8633969539107	JABUBV010000001.1	3964711	3965726	954
	gene-E5D57_001285	55.022978971593	20.7768268570406	0	43.4810533794531	87.8590403613888	40.5268736738847	JABUBV010000001.1	3965931	3967101	1065
	gene-E5D57_001286	23.9376930574945	0	61.3297065398074	32.4280965329955	34.4006904356173	105.787059957567	JABUBV010000001.1	3968150	3968965	816
	gene-E5D57_001287	55.1784111155806	37.503933224997	0	67.2745595870957	58.1507716290209	109.731662193273	JABUBV010000001.1	3969032	3970917	1770
	gene-E5D57_001288	20.064876769302	17.0472423749986	0	37.3747553261643	33.6409422647228	16.6260094232231	JABUBV010000001.1	3971548	3973494	1947
	gene-E5D57_001289	62.5561490309544	26.5740439584646	53.4241158649403	52.9650255622984	72.4186405540831	46.0753888045767	JABUBV010000001.1	3974886	3978742	3747
	gene-E5D57_001290	0	24.1038350792464	0	43.2374620439939	183.470348989959	0	JABUBV010000001.1	3979244	3979766	459
	gene-E5D57_001291	171.343487148382	582.297910598637	1097.4789591334	1044.52605674701	820.788403376133	425.93210982915	JABUBV010000001.1	3980038	3980422	228
	gene-E5D57_001292	438.94736033518	497.243159612319	1436.99866709002	966.284404556224	700.897962433551	565.782	JABUBV010000001.1	3980849	3981406	267
	gene-E5D57_001293	0	52.1256080158969	157.188976950084	23.3757303630073	77.1483092925976	76.2563965771859	JABUBV010000001.1	3981765	3982613	849
	gene-E5D57_001294	1599.85861714546	990.461017456349	0	2532.72699093133	3172.46443453495	2425.2439117129	JABUBV010000001.1	3982954	3983503	525
	gene-E5D57_001295	0	137.864925873821	0	123.651059677216	87.4484840980179	134.458319198403	JABUBV010000001.1	3985745	3986398	321
	gene-E5D57_001296	0	0	0	59.8285812004102	60.445657612971	13.9409303820049	JABUBV010000001.1	3986464	3987416	774
	gene-E5D57_001297	27.801248982231	25.1947857702798	61.7312389196581	18.8310039645063	42.6165114647898	58.3590441781282	JABUBV010000001.1	3989025	3992699	3513
	gene-E5D57_001298	146.645326838705	16.6121025546158	25.0475678360775	129.12809610436	98.3467186027258	64.806487181212	JABUBV010000001.1	3993016	3993792	666
	gene-E5D57_001299	45.5318357457238	5.1578835903842	0	12.3362828768878	34.8978565910971	10.0608672407196	JABUBV010000001.1	3994019	3996245	2145
	gene-E5D57_001300	237.629653709435	53.8377630237183	121.764088896552	80.4784877461201	0	0	JABUBV010000001.1	3996799	3997332	411
	gene-E5D57_001301	139.273850516332	0	148.678076460139	47.1681404116298	16.6791226354508	0	JABUBV010000001.1	3998210	3998770	561
	gene-E5D57_001302	83.2615410695461	179.206773850049	99.549668586354	135.352055094242	143.585490513881	156.38087124162	JABUBV010000001.1	3999239	4000557	1173
	gene-E5D57_001303	19.8507698525564	112.435572168436	0	53.7831844937486	38.036535766211	65.7943909492183	JABUBV010000001.1	4001408	4002444	984
	gene-E5D57_001304	14.0022634658893	63.4475142731132	11.9581936765789	99.585638385199	13.4150362702336	146.964388672232	JABUBV010000001.1	4003169	4004707	1395
	gene-E5D57_001305	0	70.2454622309467	52.957714853421	63.0031589783912	59.4094463396058	79.9280008568282	JABUBV010000001.1	4010826	4011935	945
	gene-E5D57_001306	43.9935980516115	16.6121025546158	0	34.7652566434816	77.2724217592846	16.201621795303	JABUBV010000001.1	4012421	4013907	1332
	gene-E5D57_001307	0	0	0	0	0	0	JABUBV010000001.1	4014421	4015213	735
	gene-E5D57_001308	0	0	0	0	0	0	JABUBV010000001.1	4016677	4017243	567
	gene-E5D57_001309	0	0	0	0	0	0	JABUBV010000001.1	4017249	4017539	291
	gene-E5D57_001310	130.22105023277	0	0	0	0	0	JABUBV010000001.1	4018413	4018798	300
	gene-E5D57_001311	72.5465460906797	61.6359905369031	46.4670757070407	55.2813233375856	34.7520438198251	50.0941509548366	JABUBV010000001.1	4019189	4020323	1077
	gene-E5D57_001312	0	0	11.5364316589403	13.7247545492346	6.47094591873299	7.46215775634288	JABUBV010000001.1	4020995	4022440	1446
	gene-E5D57_001313	2312.0880347451	1174.10272586011	3971.82861400657	1692.08484113393	1807.74458147658	1805.72034588793	JABUBV010000001.1	4024131	4025362	735
	gene-E5D57_001314	31.7612317640903	40.476805980637	0	0	19.0182678831055	13.1588781898437	JABUBV010000001.1	4026377	4028908	2460
	gene-E5D57_001315	0	6.66887299660887	0	0	0	0	JABUBV010000001.1	4030894	4032552	1659
	gene-E5D57_001316	0	0	0	64.2265212886512	242.252111287713	174.600001871712	JABUBV010000001.1	4033871	4035454	309
	gene-E5D57_001317	0	0	42.4470233557955	0	0	0	JABUBV010000001.1	4036062	4036539	393
	gene-E5D57_001318	41.7375161002468	70.9208993677827	35.6446157667257	63.6089585839526	19.9935636719827	23.0561540933158	JABUBV010000001.1	4038246	4039492	936
	gene-E5D57_001319	0	30.8609771307506	0	9.22640403449243	0	0	JABUBV010000001.1	4042597	4043403	717
	gene-E5D57_001320	0	0	0	0	0	0	JABUBV010000001.1	4044114	4044653	465
	gene-E5D57_001321	0	0	0	0	0	0	JABUBV010000001.1	4045359	4045802	444
	gene-E5D57_001322	0	0	0	0	0	0	JABUBV010000001.1	4046447	4046961	393
	gene-E5D57_001323	0	0	0	5.04601959781165	14.2745809282806	0	JABUBV010000001.1	4048050	4049485	1311
	gene-E5D57_001324	0	0	0	0	0	6.14830775821755	JABUBV010000001.1	4050292	4052171	1755
	gene-E5D57_001325	0	0	0	0	0	0	JABUBV010000001.1	4050729	4052391	1632
	gene-E5D57_001326	678.877513061835	436.953408427097	553.420669439779	606.144136142816	753.880533527462	715.942756490072	JABUBV010000001.1	4052907	4054182	633
	gene-E5D57_001327	224.519052125466	54.5007896619414	27.3919214759074	0	76.822559921904	35.4360594931751	JABUBV010000001.1	4054740	4055401	609
	gene-E5D57_001328	49.3261553912008	5.58770722291622	0	53.4572257998471	89.7892768541769	27.2481821102823	JABUBV010000001.1	4055931	4057910	1980
	gene-E5D57_001330	113.895962302714	86.0148517113633	97.2692721797528	77.1467252796627	96.9950144320094	90.8802342103877	JABUBV010000001.1	4059336	4062422	3087
	gene-E5D57_001331	0	0	0	21.4088404295504	0	0	JABUBV010000001.1	4065329	4066070	618
	gene-E5D57_001332	0	86.7738062852871	0	0	0	0	JABUBV010000001.1	4066774	4067072	255
	gene-E5D57_001333	0	8.06977410749388	0	0	0	0	JABUBV010000001.1	4068038	4069598	1371
	gene-E5D57_001334	0	0	0	46.4233802998672	65.6630722700906	0	JABUBV010000001.1	4070183	4070467	285
	gene-E5D57_001335	0	21.073638669284	0	0	26.7342508528226	0	JABUBV010000001.1	4072003	4073121	1050
	gene-E5D57_001336	0	0	0	0	0	0	JABUBV010000001.1	4075019	4076428	1410
	gene-E5D57_001337	0	13.8903456388878	0	0	0	0	JABUBV010000001.1	4078030	4079930	1593
	gene-E5D57_001338	19.9115	0	0	0	0	0	JABUBV010000001.1	4081765	4082745	981
	gene-E5D57_001339	693.800677469677	355.185815686191	125.340493146929	149.116083237791	236.481	125.296968556298	JABUBV010000001.1	4084106	4085623	1464
	gene-E5D57_001340	50.0850193202962	0	0	16.9623889557207	0	0	JABUBV010000001.1	4088771	4089160	390
	gene-E5D57_001341	0	0	0	13.8686199009037	0	0	JABUBV010000001.1	4089326	4089866	477
	gene-E5D57_001342	87.9871961032231	0	75.1427035082325	104.295769930445	21.0742968434412	72.9072980788635	JABUBV010000001.1	4090143	4090802	444
	gene-E5D57_001343	0	0	0	0	0	0	JABUBV010000001.1	4092022	4092330	309
	gene-E5D57_001344	0	0	0	0	0	0	JABUBV010000001.1	4093682	4095141	1323
	gene-E5D57_001345	0	0	0	10.3042549731014	0	0	JABUBV010000001.1	4095202	4097234	1926
	gene-E5D57_001346	0	0	0	0	0	7.05247066383778	JABUBV010000001.1	4098215	4099744	1530
	gene-E5D57_001347	0	17.0735498477995	0	30.6265356144957	72.1989799266043	133.21333476138	JABUBV010000001.1	4100223	4100870	648
	gene-E5D57_001348	0	0	0	0	0	0	JABUBV010000001.1	4104340	4104525	186
	gene-E5D57_001349	0	0	0	0	0	0	JABUBV010000001.1	4105545	4105823	279
	gene-E5D57_001350	0	0	0	0	0	0	JABUBV010000001.1	4106845	4107738	894
	gene-E5D57_001351	0	0	0	0	0	0	JABUBV010000001.1	4108598	4109716	1119
	gene-E5D57_001352	0	0	0	0	0	0	JABUBV010000001.1	4110415	4111830	1416
	gene-E5D57_001353	0	0	0	0	0	0	JABUBV010000001.1	4112560	4113702	1143
	gene-E5D57_001354	0	0	0	0	0	0	JABUBV010000001.1	4114203	4115663	1461
	gene-E5D57_001355	22.4132616579639	0	28.712014077156	11.3861130683839	0	18.5719106982303	JABUBV010000001.1	4116046	4117788	1743
	gene-E5D57_001356	39.9451074333651	45.2501443818982	0	6.76414283510335	0	0	JABUBV010000001.1	4118965	4119942	978
	gene-E5D57_001357	0	0	0	0	0	0	JABUBV010000001.1	4121326	4122261	783
	gene-E5D57_001358	0	0	0	0	7.87625235562955	0	JABUBV010000001.1	4122667	4124201	1188
	gene-E5D57_001359	1088.87908897709	1397.11751246021	113.86812408756	203.201314793787	457.736604476655	564.67905042196	JABUBV010000001.1	4125557	4126561	879
	gene-E5D57_001360	0	53.4476343061551	67.1565224590484	58.5898942190353	0	17.3757	JABUBV010000001.1	4126810	4128051	1242
	gene-E5D57_001361	0	32.8298525263327	0	6.54335479004063	9.2551808095825	0	JABUBV010000001.1	4128616	4130789	2022
	gene-E5D57_001362	0	17.6735787561887	0	7.04508167489997	44.8417945614437	0	JABUBV010000001.1	4131396	4133273	1878
	gene-E5D57_001363	0	45.5294662607988	0	0	0	0	JABUBV010000001.1	4134810	4135052	243
	gene-E5D57_001364	37.781736044324	14.2664865265946	64.5326119103583	21.3260209307901	6.03287414473753	76.5268093310057	JABUBV010000001.1	4135119	4136747	1551
	gene-E5D57_001365	0	17.9023629472073	0	10.7044202147752	0	0	JABUBV010000001.1	4137295	4137912	618
	gene-E5D57_001366	852.592313620309	1214.85876474278	88.1592023543444	494.628441304222	408.418140352868	532.227557085397	JABUBV010000001.1	4138238	4144249	5109
	gene-E5D57_001367	0	0	0	0	0	0	JABUBV010000001.1	4144399	4144887	432
	gene-E5D57_001368	302.839651704117	521.735918604851	0	51.281641028923	24.1782630451884	97.5865126740344	JABUBV010000001.1	4145536	4147172	1548
	gene-E5D57_001369	217.889552554832	254.086686711348	109.459843693095	412.373038588879	448.20217144988	389.412996300492	JABUBV010000001.1	4148734	4150459	1524
	gene-E5D57_001370	492.43254289703	196.274085645292	327.091768212306	234.717651095967	87.3668328523614	130.974455185559	JABUBV010000001.1	4150806	4152062	1071
	gene-E5D57_001371	61.8627317020286	0	1400.04600075671	47.1401308270623	51.8597898570193	34.1734920528006	JABUBV010000001.1	4153328	4154590	1263
	gene-E5D57_001372	0	0	0	0	0	0	JABUBV010000001.1	4154995	4155477	483
	gene-E5D57_001373	17.8875069001058	20.2631141050808	0	36.3479763336872	85.6867014513545	29.6436266914061	JABUBV010000001.1	4157322	4158413	1092
	gene-E5D57_001374	82.8378182142304	18.7678715884209	0	162.718082348771	55.5546349358909	45.7603058340619	JABUBV010000001.1	4159055	4160233	1179
	gene-E5D57_001375	1354.18949296683	945.214675607592	0	542.012470622924	661.803758856638	876.521353934124	JABUBV010000001.1	4162029	4163532	1428
	gene-E5D57_001376	0	0	0	0	0	0	JABUBV010000001.1	4164037	4164339	303
	gene-E5D57_001377	31.1235779715034	52.8855654941401	79.7403450230765	52.703407367201	53.6729701634106	27.5086809832296	JABUBV010000001.1	4165716	4169137	3138
	gene-E5D57_001378	0	0	0	0	0	0	JABUBV010000001.1	4167410	4169146	1737
	gene-E5D57_001379	9.71798882334105	0	8.29934337255105	0	9.31043562038598	26.8414928250542	JABUBV010000001.1	4170650	4173097	2010
	gene-E5D57_001380	45.4523735541955	64.3610256042706	9.7042932977473	26.938523472436	0	0	JABUBV010000001.1	4178107	4179902	1719
	gene-E5D57_001381	35.4632489740659	16.0692233861643	0	38.4332995946613	57.7591839412834	11.754117773063	JABUBV010000001.1	4183648	4186661	2754
	gene-E5D57_001382	0	0	0	0	0	0	JABUBV010000001.1	4187130	4187519	390
	gene-E5D57_001383	0	38.415487157549	0	0	0	0	JABUBV010000001.1	4188028	4190133	1728
	gene-E5D57_001384	0	0	0	0	0	0	JABUBV010000001.1	4193806	4194042	237
	gene-E5D57_001385	11.9908886033858	13.5833766744925	10.2404420987278	77.1585648630389	40.208050699457	59.614807268905	JABUBV010000001.1	4194643	4196513	1629
	gene-E5D57_001386	0	0	0	0	0	0	JABUBV010000001.1	4197799	4198466	537
	gene-E5D57_001387	0	0	0	0	0	0	JABUBV010000001.1	4199638	4200027	336
	gene-E5D57_001388	0	0	0	0	0	0	JABUBV010000001.1	4202182	4203314	1056
	gene-E5D57_001389	0	0	0	0	0	0	JABUBV010000001.1	4205046	4205692	570
	gene-E5D57_001390	0	0	0	0	0	0	JABUBV010000001.1	4206011	4206301	291
	gene-E5D57_001391	0	0	0	0	70.0897962433551	40.4130341410929	JABUBV010000001.1	4209015	4209281	267
	gene-E5D57_001392	0	0	0	0	0	0	JABUBV010000001.1	4209731	4210519	726
	gene-E5D57_001393	0	0	0	0	0	0	JABUBV010000001.1	4214048	4214503	456
	gene-E5D57_001394	0	0	0	0	0	0	JABUBV010000001.1	4214708	4216606	1899
	gene-E5D57_001395	0	0	0	0	0	0	JABUBV010000001.1	4220309	4220728	420
	gene-E5D57_001396	104.455387887249	19.7213196102925	0	23.5840702058149	50.0373679063525	96.1700545068788	JABUBV010000001.1	4220819	4221436	561
	gene-E5D57_001397	68.4573278092834	25.8496736013414	77.9517765365776	36.0648924058548	43.7242420490089	88.2382719739517	JABUBV010000001.1	4222660	4225417	2568
	gene-E5D57_001398	19.5527102451607	66.4484102184631	0	6.62195364637745	121.762603984327	75.6075683780807	JABUBV010000001.1	4225683	4226681	999
	gene-E5D57_001399	0	0	0	0	0	26.4467649893917	JABUBV010000001.1	4227107	4227514	408
	gene-E5D57_001400	0	0	0	0	42.7259716825932	0	JABUBV010000001.1	4228478	4229134	657
	gene-E5D57_001401	85.5110085956277	20.7573364003267	83.4605637464796	28.9601762658646	5.85177473326323	0	JABUBV010000001.1	4229952	4231630	1599
	gene-E5D57_001402	85.3908526116525	12.0914320233597	27.3470166866026	57.8389656195067	10.2262161732108	29.4816396603055	JABUBV010000001.1	4232453	4234677	1830
	gene-E5D57_001403	395.942382464504	199.345230655389	187.856758770581	89.3963742260956	63.2228905303237	121.512163464773	JABUBV010000001.1	4234940	4235526	444
	gene-E5D57_001404	0	0	0	0	0	0	JABUBV010000001.1	4238428	4238775	348
	gene-E5D57_001405	0	0	0	0	0	0	JABUBV010000001.1	4239105	4239897	747
	gene-E5D57_001406	0	0	0	0	0	0	JABUBV010000001.1	4240737	4242312	1200
	gene-E5D57_001407	64.8942110794536	55.1345197742896	1736.5204172866	3.66297435920879	56.9916200350869	17.924053348292	JABUBV010000001.1	4240247	4243790	1806
	gene-E5D57_001408	0	12.6297492024819	0	26.4311197768936	5.34074646032415	0	JABUBV010000001.1	4245031	4247164	1752
	gene-E5D57_001409	0	19.3083076812812	0	0	0	0	JABUBV010000001.1	4249065	4249637	573
	gene-E5D57_001410	0	15.9648777797606	0	47.7296658927206	0	15.5703897773042	JABUBV010000001.1	4250140	4250832	693
	gene-E5D57_001411	27.9444313804228	21.1037869363359	0	12.6186584506077	31.2345801570889	5.14557945430224	JABUBV010000001.1	4252109	4254205	2097
	gene-E5D57_001412	340.892801656466	19.3083076812812	0	0	0	0	JABUBV010000001.1	4254232	4254855	573
	gene-E5D57_001413	9.40903542144293	21.3172645498538	0	6.37315191977945	22.5360977805586	0	JABUBV010000001.1	4255772	4257917	2076
	gene-E5D57_001414	0	0	0	0	0	23.0561540933158	JABUBV010000001.1	4260957	4261424	468
	gene-E5D57_001415	0	0	0	0	0	0	JABUBV010000001.1	4263862	4264214	291
	gene-E5D57_001416	0	0	0	0	0	0	JABUBV010000001.1	4265708	4267261	1554
	gene-E5D57_001417	0	0	0	0	0	0	JABUBV010000001.1	4267702	4268732	894
	gene-E5D57_001418	0	0	0	0	0	0	JABUBV010000001.1	4269794	4270141	348
	gene-E5D57_001419	25.7353854214961	0	21.9784982593249	4.35792601629188	0	0	JABUBV010000001.1	4272852	4274369	1518
	gene-E5D57_001420	9.69628073214967	2.74600652801541	16.5616085170788	0	6.96722844265667	4.01723012497089	JABUBV010000001.1	4275049	4283404	8058
	gene-E5D57_001421	9.01807827096746	10.2158	92.419280769128	0	30.2395727559628	24.9083105163246	JABUBV010000001.1	4283701	4285866	2166
	gene-E5D57_001422	0	0	0	0	0	0	JABUBV010000001.1	4286698	4286919	222
	gene-E5D57_001423	0	0	0	19.6300643701219	0	0	JABUBV010000001.1	4287469	4289490	2022
	gene-E5D57_001424	45.5318357457238	73.0700175304428	0	169.623889557207	159.948509375862	129.952868525962	JABUBV010000001.1	4290353	4293068	2574
	gene-E5D57_001425	0	11.0415771470799	0	6.60212743785536	23.3457779403391	64.6124557824659	JABUBV010000001.1	4296400	4298747	2004
	gene-E5D57_001426	0	0	0	0	0	0	JABUBV010000001.1	4300035	4300430	396
	gene-E5D57_001427	36.5789466945984	25.8980812298083	0	21.6794577945307	0	5.05162926763661	JABUBV010000001.1	4302276	4304462	2136
	gene-E5D57_001428	0	0	252.752729982237	77.1017679805486	54.5279009235892	0	JABUBV010000001.1	4305914	4306771	858
	gene-E5D57_001429	0	33.8960180801903	0	0	22.9337936237449	39.6701474840875	JABUBV010000001.1	4307280	4309019	1632
	gene-E5D57_001430	17.1343487148382	29.1148955299319	0	5.8029225374834	32.8315361350453	56.7909	JABUBV010000001.1	4310033	4311172	1140
	gene-E5D57_001431	68.5373948593527	0	0	15.4744600999557	65.6630722700906	37.8606319848133	JABUBV010000001.1	4311472	4312404	855
	gene-E5D57_001432	6.63039970635286	33.7993695561327	5.66248478575275	38.174011804626	12.7046677508322	0	JABUBV010000001.1	4312792	4315917	2946
	gene-E5D57_001433	0	30.8179952684516	46.4670757070407	24.5694770389269	52.1280657297377	50.0941509548366	JABUBV010000001.1	4316799	4317962	1077
	gene-E5D57_001434	0	0	0	0	143.953658438276	0	JABUBV010000001.1	4318147	4318341	195
	gene-E5D57_001435	139.522553820825	184.394338356235	357.464575260592	283.51421540276	222.785423773522	359.676003855727	JABUBV010000001.1	4318368	4318914	420
	gene-E5D57_001436	0	33.8338235516028	0	26.9738295320329	47.6910693093166	0	JABUBV010000001.1	4330658	4331728	981
	gene-E5D57_001437	0	11.5607735646542	52.2936682721869	44.9317199610784	102.662875531999	107.113543468006	JABUBV010000001.1	4332291	4334271	1914
	gene-E5D57_001438	15.6515685375926	44.3255621048642	0	31.8044792919763	41.2367250734643	51.8763467099606	JABUBV010000001.1	4334948	4337898	2496
	gene-E5D57_001439	45.2680360021217	42.7333344973894	19.3298727448756	43.4378674300611	93.9674325070242	79.1870692150499	JABUBV010000001.1	4338235	4341101	2589
	gene-E5D57_001440	0	0	123.146985987938	18.7828838521609	58.4479646697144	24.509438082162	JABUBV010000001.1	4341923	4343683	1761
	gene-E5D57_001441	28.5572478580636	32.3498839221465	65.0357901708679	29.014612687417	31.9195490201829	21.0336844360074	JABUBV010000001.1	4348813	4351049	2052
	gene-E5D57_001442	53.515500095659	0	106.640877855519	30.2069940307355	68.3615546921491	108.395508011315	JABUBV010000001.1	4351646	4352893	1095
	gene-E5D57_001443	72.0539010342289	59.3623624486874	50.3471232761397	82.0815803591716	109.823800451736	72.3694172747941	JABUBV010000001.1	4354843	4358451	2982
	gene-E5D57_001444	372.879659256831	422.40112751208	563.40476374895	699.418328746898	480.902456603637	475.342736373207	JABUBV010000001.1	4358929	4359823	681
	gene-E5D57_001445	179.20328013684	0	0	0	57.2292831711799	0	JABUBV010000001.1	4360353	4360736	327
	gene-E5D57_001446	0	123.61631621647	0	98.552427452232	34.8491165679252	40.1872630006399	JABUBV010000001.1	4360780	4361316	537
	gene-E5D57_001447	0	31.4308531289037	0	0	17.7215678001665	10.2180682913559	JABUBV010000001.1	4362134	4363211	1056
	gene-E5D57_001448	0	0	0	0	0	0	JABUBV010000001.1	4363278	4363538	261
	gene-E5D57_001449	11.9688465287473	0	0	0	11.4668968118724	0	JABUBV010000001.1	4363915	4365659	1632
	gene-E5D57_001450	130.45824704558	87.3270090575977	20.2570493974834	28.1161638428157	73.8560056954116	45.8603283604752	JABUBV010000001.1	4366108	4368123	1647
	gene-E5D57_001451	136.715013367738	212.948842196177	58.3785833029838	133.116910702375	122.795115465721	56.6418903709806	JABUBV010000001.1	4369037	4370365	1143
	gene-E5D57_001452	0	0	0	0	0	0	JABUBV010000001.1	4370883	4373290	2334
	gene-E5D57_001453	0	0	0	0	0	0	JABUBV010000001.1	4374752	4375573	822
	gene-E5D57_001454	0	0	0	0	0	0	JABUBV010000001.1	4378139	4379109	822
	gene-E5D57_001455	9.86523107824016	11.1754144458324	0	30.069689512414	0	0	JABUBV010000001.1	4380797	4383253	1980
	gene-E5D57_001456	0	0	0	0	0	0	JABUBV010000001.1	4383978	4384472	432
	gene-E5D57_001457	0	0	0	0	0	0	JABUBV010000001.1	4384828	4386339	1512
	gene-E5D57_001458	0	0	0	0	0	0	JABUBV010000001.1	4386864	4388765	1752
	gene-E5D57_001459	21.8003990345039	20.5797252629727	0	9.84424359037362	10.4430667393838	16.0569644578449	JABUBV010000001.1	4391741	4394623	2688
	gene-E5D57_001460	35.3861549545571	0	0	0	0	6.51586963506751	JABUBV010000001.1	4396137	4397906	1656
	gene-E5D57_001461	0	0	0	0	0	0	JABUBV010000001.1	4398416	4399207	792
	gene-E5D57_001462	0	0	0	0	0	0	JABUBV010000001.1	4399951	4400693	681
	gene-E5D57_001463	0	0	0	0	0	0	JABUBV010000001.1	4400779	4401087	309
	gene-E5D57_001464	0	0	0	0	0	0	JABUBV010000001.1	4401944	4404271	2328
	gene-E5D57_001465	0	0	0	0	0	0	JABUBV010000001.1	4404632	4405066	435
	gene-E5D57_001466	0	0	9.20622526425365	0	0	11.9098014521764	JABUBV010000001.1	4408450	4410261	1812
	gene-E5D57_001467	0	0	0	0	0	0	JABUBV010000001.1	4415548	4416801	1254
	gene-E5D57_001468	12.6674173378181	28.6995079153673	75.7274716289191	30.0306886181047	18.2042564172917	20.9927628709568	JABUBV010000001.1	4421903	4423518	1542
	gene-E5D57_001469	0	4.95018358003316	0	5.91975990400991	8.37314344383706	4.8278658235668	JABUBV010000001.1	4423985	4426337	2235
	gene-E5D57_001470	0	35.4604496838914	0	0	0	0	JABUBV010000001.1	4427684	4429676	1872
	gene-E5D57_001471	0	0	0	0	0	0	JABUBV010000001.1	4432696	4434903	2208
	gene-E5D57_001472	0	0	0	0	0	0	JABUBV010000001.1	4435158	4436616	1344
	gene-E5D57_001473	0	0	0	0	0	0	JABUBV010000001.1	4437963	4438844	882
	gene-E5D57_001474	0	0	0	0	0	0	JABUBV010000001.1	4439032	4439556	525
	gene-E5D57_001475	0	45.180848601834	0	0	42.9876927955034	16.5241655676444	JABUBV010000001.1	4440387	4442419	1959
	gene-E5D57_001476	0	0	0	0	0	0	JABUBV010000001.1	4445029	4445346	318
	gene-E5D57_001477	0	38.150552763359	0	0	43.0206335562663	155.032760282641	JABUBV010000001.1	4446316	4448271	1740
	gene-E5D57_001478	12.0130120140932	95.2590677855089	0	0	103.582890758169	179.174393064661	JABUBV010000001.1	4448658	4450656	1626
	gene-E5D57_001479	0	118.964089262087	0	0	8.04902176214014	23.204903474563	JABUBV010000001.1	4450813	4453213	2325
	gene-E5D57_001480	30.4967330755902	77.7306344358837	0	0	58.4355209897762	101.079907406762	JABUBV010000001.1	4453630	4455228	1281
	gene-E5D57_001481	32.3932960778035	24.4635938117725	0	10.9706993245955	15.5173927006433	53.6829856501085	JABUBV010000001.1	4455791	4457954	1809
	gene-E5D57_001482	0	0	0	12.8953834166298	0	0	JABUBV010000001.1	4463288	4463859	513
	gene-E5D57_001483	0	0	0	0	0	0	JABUBV010000001.1	4464440	4464982	480
	gene-E5D57_001484	0	0	0	0	0	0	JABUBV010000001.1	4466546	4467634	1044
	gene-E5D57_001485	0	0	0	0	0	0	JABUBV010000001.1	4467755	4468124	315
	gene-E5D57_001486	0	0	0	0	0	0	JABUBV010000001.1	4468369	4468890	387
	gene-E5D57_001487	0	0	0	0	0	0	JABUBV010000001.1	4471172	4474370	2889
	gene-E5D57_001488	0	0	0	0	0	0	JABUBV010000001.1	4475887	4476360	312
	gene-E5D57_001489	0	0	0	0	0	0	JABUBV010000001.1	4478224	4479477	1185
	gene-E5D57_001490	0	0	0	0	0	0	JABUBV010000001.1	4481631	4482632	1002
	gene-E5D57_001491	0	0	0	0	0	0	JABUBV010000001.1	4483420	4485114	1695
	gene-E5D57_001492	0	0	0	0	0	0	JABUBV010000001.1	4485890	4486693	804
	gene-E5D57_001493	0	0	0	0	0	0	JABUBV010000001.1	4487528	4488703	1077
	gene-E5D57_001494	0	0	0	7.32594871841758	20.7242254673043	23.8987377977227	JABUBV010000001.1	4490101	4491106	903
	gene-E5D57_001495	0	0	0	0	0	0	JABUBV010000001.1	4492229	4494413	1677
	gene-E5D57_001496	0	0	0	0	0	0	JABUBV010000001.1	4495196	4499989	4794
	gene-E5D57_001497	0	0	0	0	0	0	JABUBV010000001.1	4501646	4502413	708
	gene-E5D57_001498	0	0	0	0	0	0	JABUBV010000001.1	4504855	4507209	2127
	gene-E5D57_001499	0	0	0	0	0	0	JABUBV010000001.1	4507325	4507741	417
	gene-E5D57_001500	29.0671987126719	0	0	0	0	0	JABUBV010000001.1	4507803	4508610	672
	gene-E5D57_001501	0	0	0	0	0	0	JABUBV010000001.1	4509733	4526328	15753
	gene-E5D57_001502	0	0	0	0	0	0	JABUBV010000001.1	4532050	4533045	765
	gene-E5D57_001503	0	0	0	0	0	0	JABUBV010000001.1	4533365	4534243	732
	gene-E5D57_001504	0	0	0	0	0	0	JABUBV010000001.1	4535657	4542168	6453
	gene-E5D57_001505	0	0	0	0	0	0	JABUBV010000001.1	4542607	4542960	354
	gene-E5D57_001506	598.442326437363	528.777882050968	0	291.852868796959	676.546911900474	502.488534798442	JABUBV010000001.1	4543324	4544597	816
	gene-E5D57_001507	0	0	0	0	0	0	JABUBV010000001.1	4547524	4548708	1185
	gene-E5D57_001508	0	0	0	0	0	0	JABUBV010000001.1	4552062	4552694	633
	gene-E5D57_001509	0	0	11.0989222746691	0	0	0	JABUBV010000001.1	4553517	4555078	1503
	gene-E5D57_001510	0	0	0	0	0	0	JABUBV010000001.1	4555468	4556004	537
	gene-E5D57_001511	0	0	0	0	0	0	JABUBV010000001.1	4556829	4557741	741
	gene-E5D57_001512	0	16.9948698945839	0	0	0	0	JABUBV010000001.1	4558731	4559381	651
	gene-E5D57_001513	0	4.67412771498695	0	0	0	18.234524910303	JABUBV010000001.1	4561346	4563761	2367
	gene-E5D57_001514	0	0	0	0	0	0	JABUBV010000001.1	4565663	4566448	786
	gene-E5D57_001515	0	0	0	0	0	0	JABUBV010000001.1	4568469	4571643	3162
	gene-E5D57_001516	0	0	0	0	0	0	JABUBV010000001.1	4571758	4572141	384
	gene-E5D57_001517	0	0	0	0	0	0	JABUBV010000001.1	4572265	4577358	5094
	gene-E5D57_001518	0	0	0	0	0	0	JABUBV010000001.1	4578537	4579280	744
	gene-E5D57_001519	0	0	0	0	0	0	JABUBV010000001.1	4580843	4581103	261
	gene-E5D57_001520	0	0	0	0	0	0	JABUBV010000001.1	4582722	4584277	1479
	gene-E5D57_001521	0	0	0	0	0	0	JABUBV010000001.1	4585027	4585687	606
	gene-E5D57_001522	0	0	0	0	0	0	JABUBV010000001.1	4586418	4587275	858
	gene-E5D57_001523	0	0	0	0	0	0	JABUBV010000001.1	4589206	4590331	663
	gene-E5D57_001524	0	0	0	0	0	0	JABUBV010000001.1	4593154	4593471	255
	gene-E5D57_001525	0	0	0	0	0	0	JABUBV010000001.1	4596468	4598607	1938
	gene-E5D57_001526	0	0	0	0	0	0	JABUBV010000001.1	4604653	4605906	1254
	gene-E5D57_001527	0	0	0	0	0	0	JABUBV010000001.1	4607781	4608919	1074
	gene-E5D57_001528	0	0	0	0	0	0	JABUBV010000001.1	4609811	4610868	894
	gene-E5D57_001529	0	0	0	0	0	0	JABUBV010000001.1	4616209	4616849	579
	gene-E5D57_001530	0	7.71524428268766	0	156.848868586371	78.3011531254218	52.6722181378679	JABUBV010000001.1	4618073	4619564	1434
	gene-E5D57_001531	0	0	0	16.4560489868932	0	26.8414928250542	JABUBV010000001.1	4619580	4619981	402
	gene-E5D57_001532	0	0	0	0	0	0	JABUBV010000001.1	4620778	4621107	330
	gene-E5D57_001533	0	0	0	0	0	0	JABUBV010000001.1	4621983	4623898	1791
	gene-E5D57_001534	0	0	0	0	0	0	JABUBV010000001.1	4625772	4628740	2940
	gene-E5D57_001535	0	0	0	0	0	0	JABUBV010000001.1	4629497	4629823	258
	gene-E5D57_001536	32.7188568424046	120.458612996535	13.9712564311789	38.7833516324267	94.0400783767629	117.482111812172	JABUBV010000001.1	4630628	4631821	1194
	gene-E5D57_001537	135.084077004948	520.282780424232	23.0728633178805	283.644927350848	181.186485724524	343.259256791772	JABUBV010000001.1	4633399	4634320	723
	gene-E5D57_001538	0	0	0	0	0	0	JABUBV010000001.1	4634926	4636179	1254
	gene-E5D57_001539	0	0	0	0	0	0	JABUBV010000001.1	4641710	4642556	786
	gene-E5D57_001540	29.3952709329052	16.6496016574479	0	29.8660573035263	35.2031143660192	24.3572914574984	JABUBV010000001.1	4643993	4645321	1329
	gene-E5D57_001541	55.8409306315481	101.211300641501	95.3783886725421	64.2999649950991	74.8987016459867	55.5245975077451	JABUBV010000001.1	4646362	4648170	1749
	gene-E5D57_001542	201.467166323554	124.485629270032	320.651142677887	89.9412185134558	87.7354692778988	121.409621554676	JABUBV010000001.1	4654000	4656211	2133
	gene-E5D57_001543	0	43.5148881076661	0	13.0095018539451	27.6017339188434	21.2198232363261	JABUBV010000001.1	4657438	4658454	1017
	gene-E5D57_001544	0	17.9023629472073	0	0	0	0	JABUBV010000001.1	4659951	4660568	618
	gene-E5D57_001545	27.1293854651604	35.854454680379	0	49.0024569831931	60.6471431383476	39.9640004284141	JABUBV010000001.1	4660875	4663091	2160
	gene-E5D57_001546	52.088420093108	59.0061882739952	177.937921907495	47.0423587038654	41.586612437724	38.3654404112775	JABUBV010000001.1	4664842	4666018	1125
	gene-E5D57_001547	105.016975994169	411.417475364718	29.8954841914473	77.0603154171182	67.0751813511678	29.0061293432038	JABUBV010000001.1	4666972	4669365	2232
	gene-E5D57_001548	89.7045122154559	55.0430860764881	0	78.4827	57.2949884331445	111.495431734841	JABUBV010000001.1	4671415	4674236	2613
	gene-E5D57_001549	0	0	0	0	0	0	JABUBV010000001.1	4675547	4675986	402
	gene-E5D57_001550	30.4254790263482	86.1655786711379	25.9839255121925	20.6085099462027	43.7242420490089	0	JABUBV010000001.1	4676050	4677333	1284
	gene-E5D57_001551	0	0	0	23.5840702058149	94.5150282675547	76.936043605503	JABUBV010000001.1	4677514	4679270	1683
	gene-E5D57_001552	0	14.8107902294165	0	106.27038863825	12.5260880836518	43.3344582958707	JABUBV010000001.1	4679310	4680056	747
	gene-E5D57_001553	602.875232559121	321.958368558506	353.05143235614	1341.73394120648	1328.46123064952	1227.46572744415	JABUBV010000001.1	4684291	4685547	1134
	gene-E5D57_001554	17.3166290203152	0	0	0	0	0	JABUBV010000001.1	4687121	4688248	1128
	gene-E5D57_001555	0	0	0	0	0	0	JABUBV010000001.1	4688986	4689789	750
	gene-E5D57_001556	0	0	0	7.07900662678553	0	0	JABUBV010000001.1	4690720	4692716	1869
	gene-E5D57_001557	0	0	0	0	0	5.46620066650041	JABUBV010000001.1	4693602	4695575	1974
	gene-E5D57_001558	0	0	0	0	0	0	JABUBV010000001.1	4695884	4696081	198
	gene-E5D57_001559	0	0	0	0	0	0	JABUBV010000001.1	4696653	4697339	687
	gene-E5D57_001560	0	0	0	0	0	0	JABUBV010000001.1	4711473	4713128	1656
	gene-E5D57_001561	0	0	0	0	0	0	JABUBV010000001.1	4714894	4715630	582
	gene-E5D57_001562	0	0	0	0	26.1003843751406	0	JABUBV010000001.1	4719710	4720426	717
	gene-E5D57_001563	0	26.9188815118591	0	16.095697549224	0	0	JABUBV010000001.1	4721168	4721578	411
	gene-E5D57_001564	69.8610784510569	15.8278402022519	119.325323167579	66.2479568656903	60.2381188743857	30.8734767258135	JABUBV010000001.1	4723372	4724995	1398
	gene-E5D57_001565	0	0	0	0	24.7539359748357	0	JABUBV010000001.1	4725349	4726920	1134
	gene-E5D57_001566	558.704175916175	632.904659704569	165.165150285422	211.050186016723	195.580603048702	261.150893888647	JABUBV010000001.1	4730507	4731473	909
	gene-E5D57_001567	742.705609692605	869.387754987572	232.570953063503	620.449360281495	415.075504368919	382.925023116363	JABUBV010000001.1	4731751	4732539	789
	gene-E5D57_001568	0	0	0	0	0	0	JABUBV010000001.1	4734858	4735278	306
	gene-E5D57_001569	0	17.4230870887781	0	3.47261506180109	24.5590230931441	28.3209451854903	JABUBV010000001.1	4736384	4738443	1905
	gene-E5D57_001570	53.1514490746001	203.210087168096	158.873144560263	247.512410272251	241.881317239824	264.25175793482	JABUBV010000001.1	4739419	4741171	1470
	gene-E5D57_001571	0	0	0	0	0	0	JABUBV010000001.1	4743393	4743751	300
	gene-E5D57_001572	0	0	45.2078053626765	0	0	0	JABUBV010000001.1	4744250	4744732	369
	gene-E5D57_001573	0	0	0	0	0	0	JABUBV010000001.1	4748051	4749979	1638
	gene-E5D57_001574	0	0	0	0	0	0	JABUBV010000001.1	4751918	4752807	831
	gene-E5D57_001575	0	0	0	0	0	0	JABUBV010000001.1	4752931	4754697	1767
	gene-E5D57_001576	0	23.5397027688811	0	0	0	0	JABUBV010000001.1	4755282	4756846	1410
	gene-E5D57_001577	0	0	0	0	0	0	JABUBV010000001.1	4757524	4757872	258
	gene-E5D57_001578	0	0	0	0	0	12.2756315309122	JABUBV010000001.1	4759380	4761190	1758
	gene-E5D57_001579	0	0	0	0	0	0	JABUBV010000001.1	4762011	4762991	981
	gene-E5D57_001580	23.2537589701375	19.7565362524538	9.92957153501644	0	5.56963559433804	0	JABUBV010000001.1	4764589	4766382	1680
	gene-E5D57_001581	0	0	0	0	0	0	JABUBV010000001.1	4770724	4771533	810
	gene-E5D57_001582	0	0	0	0	0	0	JABUBV010000001.1	4772021	4775275	2763
	gene-E5D57_001583	0	0	0	0	0	0	JABUBV010000001.1	4776376	4778000	1497
	gene-E5D57_001584	0	0	0	0	0	0	JABUBV010000001.1	4779552	4780633	1026
	gene-E5D57_001585	26.2895794547988	19.8540337395677	0	14.8392366369024	33.5827287518633	19.3634456988278	JABUBV010000001.1	4781818	4784208	2229
	gene-E5D57_001586	103.350039867278	0	0	0	12.3769679874179	0	JABUBV010000001.1	4784296	4785051	756
	gene-E5D57_001587	0	0	0	0	0	0	JABUBV010000001.1	4787452	4788137	465
	gene-E5D57_001588	0	32.7812157077751	0	19.6009827932773	0	0	JABUBV010000001.1	4791495	4792169	675
	gene-E5D57_001589	0	53.4476343061551	0	63.9162482389476	0	0	JABUBV010000001.1	4792396	4792809	414
	gene-E5D57_001590	0	0	0	0	0	0	JABUBV010000001.1	4797589	4799299	1512
	gene-E5D57_001591	0	0	0	0	0	0	JABUBV010000001.1	4807191	4808444	1254
	gene-E5D57_001592	0	0	0	0	0	0	JABUBV010000001.1	4809089	4815939	5967
	gene-E5D57_001593	0	0	0	0	0	0	JABUBV010000001.1	4817508	4818644	1137
	gene-E5D57_001594	0	0	0	0	0	0	JABUBV010000001.1	4819750	4823073	3324
	gene-E5D57_001595	0	0	0	0	0	0	JABUBV010000001.1	4823964	4826116	1626
	gene-E5D57_001596	0	15.4628375980071	0	0	0	0	JABUBV010000001.1	4827537	4829040	1431
	gene-E5D57_001597	0	0	0	0	0	0	JABUBV010000001.1	4829464	4830312	717
	gene-E5D57_001598	0	0	0	0	0	0	JABUBV010000001.1	4831423	4833431	1863
	gene-E5D57_001599	0	0	0	0	0	0	JABUBV010000001.1	4833654	4834751	1035
	gene-E5D57_001600	0	0	0	0	0	0	JABUBV010000001.1	4834768	4835770	927
	gene-E5D57_001601	0	0	0	0	0	0	JABUBV010000001.1	4837082	4838578	1368
	gene-E5D57_001602	0	0	0	0	0	0	JABUBV010000001.1	4839465	4840930	1251
	gene-E5D57_001603	0	0	0	0	0	0	JABUBV010000001.1	4844848	4846101	1254
	gene-E5D57_001604	0	0	0	0	0	0	JABUBV010000001.1	4846587	4848794	2208
	gene-E5D57_001605	0	0	0	0	0	0	JABUBV010000001.1	4849734	4850174	441
	gene-E5D57_001606	0	0	0	0	0	0	JABUBV010000001.1	4850894	4851145	216
	gene-E5D57_001607	0	0	0	0	0	0	JABUBV010000001.1	4856972	4858594	1623
	gene-E5D57_001608	0	0	0	0	0	0	JABUBV010000001.1	4885212	4885448	237
	gene-E5D57_001609	0	0	0	0	0	0	JABUBV010000001.1	4898642	4899106	465
	gene-E5D57_001610	0	55.8770722291622	308.920003311622	33.4107661249044	0	0	JABUBV010000001.1	4900061	4900708	594
	gene-E5D57_001611	0	11.4176060901694	0	0	19.3126683147325	22.2709599910667	JABUBV010000001.1	4902015	4903031	969
	gene-E5D57_001612	0	0	0	0	0	0	JABUBV010000001.1	4904207	4904646	420
	gene-E5D57_001613	76.9021950193524	130.673153165836	43.7839374772378	112.859989508535	85.9565808260044	42.4814177782354	JABUBV010000001.1	4907322	4908110	762
	gene-E5D57_001614	18.3928037051935	0	0	0	0	20.3206781839394	JABUBV010000001.1	4908713	4909869	1062
	gene-E5D57_001615	0	0	0	0	0	0	JABUBV010000001.1	4910553	4911460	732
	gene-E5D57_001616	0	0	0	0	0	0	JABUBV010000001.1	4911712	4914423	2712
	gene-E5D57_001617	0	0	0	0	0	0	JABUBV010000001.1	4915838	4916341	429
	gene-E5D57_001618	0	0	0	0	0	0	JABUBV010000001.1	4916978	4917994	1017
	gene-E5D57_001619	0	0	0	0	0	0	JABUBV010000001.1	4919169	4919630	462
	gene-E5D57_001620	0	0	0	0	0	0	JABUBV010000001.1	4920577	4920940	294
	gene-E5D57_001621	0	0	0	0	0	0	JABUBV010000001.1	4921439	4922692	1254
	gene-E5D57_001622	0	0	0	5.69796011432478	0	0	JABUBV010000001.1	4955491	4958134	2322
	gene-E5D57_001623	0	0	0	0	0	0	JABUBV010000001.1	4961716	4963102	1329
	gene-E5D57_001624	0	0	0	0	0	0	JABUBV010000001.1	4965176	4965616	441
	gene-E5D57_001625	0	0	0	0	0	0	JABUBV010000001.1	4966140	4968709	2355
	gene-E5D57_001626	0	0	0	0	0	0	JABUBV010000001.1	4968756	4971248	2493
	gene-E5D57_001627	0	0	0	0	0	0	JABUBV010000001.1	4971980	4973552	1344
	gene-E5D57_001628	0	0	0	0	0	0	JABUBV010000001.1	4981455	4982075	621
	gene-E5D57_001629	0	0	0	0	0	0	JABUBV010000001.1	4982923	4985367	2445
	gene-E5D57_001630	0	0	0	0	0	0	JABUBV010000001.1	4987843	4988358	516
	gene-E5D57_001631	0	0	0	0	0	0	JABUBV010000001.1	4991429	4991704	276
	gene-E5D57_001632	564.542125286576	63.9517936495613	0	127.463038395589	90.1443911222342	228.695724994971	JABUBV010000001.1	4993235	4993832	519
	gene-E5D57_001633	137.557447428983	376.57998678386	293.691552444148	170.818423990708	65.8942802710416	101.317184184712	JABUBV010000001.1	4993857	4994708	852
	gene-E5D57_001634	799.602940025781	323.498839221465	16.258947542717	116.058450749668	446.873686282561	231.370528796082	JABUBV010000001.1	4994755	4995859	1026
	gene-E5D57_001635	0	0	0	0	0	0	JABUBV010000001.1	4996392	4996673	225
	gene-E5D57_001636	0	0	0	0	0	0	JABUBV010000001.1	4996692	4997539	804
	gene-E5D57_001637	0	0	0	0	0	0	JABUBV010000001.1	4999027	4999305	279
	gene-E5D57_001638	0	0	0	0	0	0	JABUBV010000001.1	5009057	5010121	960
	gene-E5D57_001639	0	0	0	0	0	0	JABUBV010000001.1	5012461	5013282	822
	gene-E5D57_001640	0	0	0	0	0	0	JABUBV010000001.1	5018873	5020576	1704
	gene-E5D57_001641	0	0	0	0	0	0	JABUBV010000001.1	5020905	5022392	1488
	gene-E5D57_001642	0	0	0	0	0	0	JABUBV010000001.1	5027206	5028204	999
	gene-E5D57_001643	0	0	0	0	0	0	JABUBV010000001.1	5028534	5031184	2595
	gene-E5D57_001644	0	0	0	0	0	0	JABUBV010000001.1	5031439	5032137	699
	gene-E5D57_001645	0	0	0	0	0	0	JABUBV010000001.1	5033821	5034459	639
	gene-E5D57_001646	0	0	0	0	0	0	JABUBV010000001.1	5035175	5035788	567
	gene-E5D57_001647	0	0	0	0	0	0	JABUBV010000001.1	5037281	5037913	633
	gene-E5D57_001648	0	0	0	0	0	0	JABUBV010000001.1	5039342	5039753	357
	gene-E5D57_001649	0	0	0	0	0	0	JABUBV010000001.1	5055333	5055956	624
	gene-E5D57_001650	0	0	0	0	0	0	JABUBV010000001.1	5057264	5058269	861
	gene-E5D57_001651	0	0	0	0	0	0	JABUBV010000001.1	5063658	5064355	687
	gene-E5D57_001652	0	0	0	12.8390716986532	0	0	JABUBV010000001.1	5065202	5067262	2061
	gene-E5D57_001653	0	0	0	0	0	0	JABUBV010000001.1	5067891	5068446	513
	gene-E5D57_001654	0	0	0	0	0	0	JABUBV010000001.1	5069529	5070360	801
	gene-E5D57_001655	0	0	0	0	0	0	JABUBV010000001.1	5073829	5074974	1146
	gene-E5D57_001656	0	0	0	0	0	0	JABUBV010000001.1	5078872	5080640	1581
	gene-E5D57_001657	0	0	0	0	0	0	JABUBV010000001.1	5081849	5082546	687
	gene-E5D57_001658	0	0	0	20.3235996704488	0	0	JABUBV010000001.1	5087747	5088397	651
	gene-E5D57_001659	0	0	0	4.15014535303079	0	0	JABUBV010000001.1	5091773	5096554	4782
	gene-E5D57_001660	0	0	0	0	0	0	JABUBV010000001.1	5096747	5098181	1257
	gene-E5D57_001661	0	0	0	0	0	0	JABUBV010000001.1	5102182	5102932	642
	gene-E5D57_001662	0	0	0	0	0	0	JABUBV010000001.1	5109964	5111076	1113
	gene-E5D57_001663	0	0	0	0	0	0	JABUBV010000001.1	5111498	5112877	1380
	gene-E5D57_001664	0	0	0	0	0	0	JABUBV010000001.1	5116159	5117189	1002
	gene-E5D57_001665	0	0	0	0	0	0	JABUBV010000001.1	5117229	5119285	2019
	gene-E5D57_001666	0	0	0	0	0	0	JABUBV010000001.1	5124083	5124494	357
	gene-E5D57_001667	0	0	0	0	0	0	JABUBV010000001.1	5125922	5126554	633
	gene-E5D57_001668	0	0	0	0	0	0	JABUBV010000001.1	5128047	5128660	567
	gene-E5D57_001669	0	0	0	0	0	0	JABUBV010000001.1	5129376	5130026	651
	gene-E5D57_001670	0	0	0	0	0	0	JABUBV010000001.1	5131710	5132387	678
	gene-E5D57_001671	0	0	0	0	0	0	JABUBV010000001.1	5132642	5135325	2628
	gene-E5D57_001672	0	0	0	0	0	0	JABUBV010000001.1	5135652	5136650	999
	gene-E5D57_001673	0	0	0	0	0	0	JABUBV010000001.1	5137433	5138125	642
	gene-E5D57_001674	0	0	0	0	0	0	JABUBV010000001.1	5140216	5140833	618
	gene-E5D57_001675	0	0	0	0	0	0	JABUBV010000001.1	5141485	5142894	1410
	gene-E5D57_001676	0	0	0	0	0	0	JABUBV010000001.1	5146527	5147348	822
	gene-E5D57_001677	178.734774829292	43.3869031426436	0	0	0	7.05247066383778	JABUBV010000001.1	5149688	5151217	1530
	gene-E5D57_001678	0	0	0	0	0	0	JABUBV010000001.1	5152231	5156229	3999
	gene-E5D57_001679	0	0	0	0	0	0	JABUBV010000001.1	5158497	5158970	474
	gene-E5D57_001680	8.77500338495756	24.8509889967972	0	0	0	4.84738549670791	JABUBV010000001.1	5163486	5165711	2226
	gene-E5D57_001681	0	0	0	0	0	0	JABUBV010000001.1	5166400	5167616	1083
	gene-E5D57_001682	0	0	0	0	0	0	JABUBV010000001.1	5169639	5170380	489
	gene-E5D57_001683	0	0	0	0	0	0	JABUBV010000001.1	5171297	5171623	327
	gene-E5D57_001684	0	0	0	0	0	0	JABUBV010000001.1	5173540	5173992	453
	gene-E5D57_001685	0	0	0	0	0	0	JABUBV010000001.1	5174732	5176769	1902
	gene-E5D57_001686	0	0	0	0	0	0	JABUBV010000001.1	5177070	5177288	219
	gene-E5D57_001687	0	0	0	0	0	0	JABUBV010000001.1	5179987	5181226	1143
	gene-E5D57_001688	0	0	0	0	0	0	JABUBV010000001.1	5183129	5183495	318
	gene-E5D57_001689	0	0	0	0	0	0	JABUBV010000001.1	5184182	5184970	789
	gene-E5D57_001690	0	0	0	0	0	0	JABUBV010000001.1	5185680	5187377	1311
	gene-E5D57_001691	0	0	0	35.7585496904382	84.297187373765	0	JABUBV010000001.1	5187409	5188011	555
	gene-E5D57_001692	0	0	0	0	0	0	JABUBV010000001.1	5188913	5189740	723
	gene-E5D57_001693	95.986032112607	31.7140139679028	0	51.4706397059338	34.4852130165402	22.0931206299586	JABUBV010000001.1	5193732	5196173	2442
	gene-E5D57_001694	0	0	0	0	0	0	JABUBV010000001.1	5197239	5198309	1071
	gene-E5D57_001695	0	0	0	0	0	0	JABUBV010000001.1	5205326	5206547	1095
	gene-E5D57_001696	0	0	0	0	0	7.32537686060543	JABUBV010000001.1	5207773	5209298	1473
	gene-E5D57_001697	0	0	0	0	0	0	JABUBV010000001.1	5210406	5210609	204
	gene-E5D57_001698	0	0	0	0	0	0	JABUBV010000001.1	5211227	5211532	306
	gene-E5D57_001699	0	0	0	0	0	0	JABUBV010000001.1	5213325	5215220	1839
	gene-E5D57_001700	0	0	0	0	0	0	JABUBV010000001.1	5217567	5218495	729
	gene-E5D57_001701	0	0	0	0	0	0	JABUBV010000001.1	5219401	5220215	642
	gene-E5D57_001702	0	0	0	0	0	0	JABUBV010000001.1	5221663	5221985	225
	gene-E5D57_001703	0	0	0	0	0	0	JABUBV010000001.1	5229305	5229917	558
	gene-E5D57_001704	0	0	0	0	0	0	JABUBV010000001.1	5234677	5235871	1131
	gene-E5D57_001705	0	0	0	0	0	0	JABUBV010000001.1	5236021	5236786	672
	gene-E5D57_001706	0	0	0	0	0	0	JABUBV010000001.1	5237470	5238723	1254
	gene-E5D57_001707	0	0	0	0	0	0	JABUBV010000001.1	5243228	5244744	1362
	gene-E5D57_001708	310.050119601834	51.6510751698138	0	259.424772263964	192.207032275195	292.173784644708	JABUBV010000001.1	5245402	5246645	1071
	gene-E5D57_001709	142.162718594727	64.4172361069817	0	163.698164157829	122.580626181064	78.5318785711194	JABUBV010000001.1	5248753	5249439	687
	gene-E5D57_001710	0	0	0	0	4.79845528127585	22.1339079295832	JABUBV010000001.1	5250484	5252465	1950
	gene-E5D57_001711	0	0	0	0	0	0	JABUBV010000001.1	5253205	5253519	315
	gene-E5D57_001712	0	0	0	6.91257230170436	0	0	JABUBV010000001.1	5256853	5257809	957
	gene-E5D57_001713	0	21.3172645498538	0	12.7463038395589	36.0577564488937	0	JABUBV010000001.1	5258286	5258958	519
	gene-E5D57_001714	86.3821228741427	73.3907814353175	0	29.2551981989213	25.8623211677388	17.8943285500362	JABUBV010000001.1	5260061	5262004	1809
	gene-E5D57_001715	143.951841243708	326.139646072253	75.6539	213.760717962399	318.264891105031	207.975920596849	JABUBV010000001.1	5262318	5264143	1764
	gene-E5D57_001716	147.720214051135	502.01599971331	514.327544780607	277.081955716485	424.575362584094	251.082725204696	JABUBV010000001.1	5266940	5268730	1719
	gene-E5D57_001717	231.161627632136	363.696919834783	460.638111446916	252.261169085077	233.770898318567	205.731836524972	JABUBV010000001.1	5269420	5271148	1521
	gene-E5D57_001718	0	0	0	0	0	0	JABUBV010000001.1	5272924	5273148	225
	gene-E5D57_001719	0	0	0	0	0	0	JABUBV010000001.1	5274466	5274766	246
	gene-E5D57_001720	0	77.9131007139022	0	77.6447381775948	0	50.6585920923559	JABUBV010000001.1	5278351	5278776	426
	gene-E5D57_001721	0	0	0	0	0	0	JABUBV010000001.1	5279286	5279597	312
	gene-E5D57_001722	0	0	0	0	0	0	JABUBV010000001.1	5280605	5282227	1623
	gene-E5D57_001723	0	0	0	0	0	0	JABUBV010000001.1	5286199	5289069	2601
	gene-E5D57_001724	0	0	0	0	0	0	JABUBV010000001.1	5289078	5291113	1932
	gene-E5D57_001725	0	0	0	0	0	0	JABUBV010000001.1	5297921	5299174	1254
	gene-E5D57_001726	0	0	0	0	0	0	JABUBV010000001.1	5301847	5303319	1473
	gene-E5D57_001727	0	0	0	0	0	0	JABUBV010000001.1	5304169	5305390	1020
	gene-E5D57_001728	0	0	0	0	0	0	JABUBV010000001.1	5305764	5318309	12228
	gene-E5D57_001729	0	0	0	0	0	0	JABUBV010000001.1	5319468	5321273	1608
	gene-E5D57_001730	0	0	0	0	0	0	JABUBV010000001.1	5322336	5324144	1761
	gene-E5D57_001731	0	0	0	0	0	0	JABUBV010000001.1	5326260	5327648	1242
	gene-E5D57_001732	0	0	0	0	0	0	JABUBV010000001.1	5329054	5329850	732
	gene-E5D57_001733	0	0	0	0	0	0	JABUBV010000001.1	5330470	5331455	774
	gene-E5D57_001734	0	0	0	0	0	0	JABUBV010000001.1	5331457	5332952	1362
	gene-E5D57_001735	0	0	0	0	0	0	JABUBV010000001.1	5333565	5333807	243
	gene-E5D57_001736	0	0	0	0	0	0	JABUBV010000001.1	5334291	5334925	504
	gene-E5D57_001737	0	0	0	0	0	0	JABUBV010000001.1	5335004	5335460	348
	gene-E5D57_001738	0	0	0	0	0	0	JABUBV010000001.1	5335878	5337227	1281
	gene-E5D57_001739	0	0	0	0	0	0	JABUBV010000001.1	5337566	5339256	1533
	gene-E5D57_001740	0	0	0	0	0	0	JABUBV010000001.1	5339723	5340956	1170
	gene-E5D57_001741	0	0	0	0	0	0	JABUBV010000001.1	5341340	5342504	1095
	gene-E5D57_001742	0	0	0	0	0	0	JABUBV010000001.1	5346999	5348208	1185
	gene-E5D57_001743	0	0	0	0	0	0	JABUBV010000001.1	5351564	5351869	306
	gene-E5D57_001744	0	0	0	0	0	0	JABUBV010000001.1	5351918	5353171	1254
	gene-E5D57_001745	0	0	0	0	0	0	JABUBV010000001.1	5355844	5357316	1473
	gene-E5D57_001746	0	0	0	0	0	0	JABUBV010000001.1	5358166	5359387	1020
	gene-E5D57_001747	0	0	0	0	0	0	JABUBV010000001.1	5359761	5372306	12228
	gene-E5D57_001748	0	0	0	0	0	0	JABUBV010000001.1	5373465	5375270	1608
	gene-E5D57_001749	0	0	0	0	0	0	JABUBV010000001.1	5376333	5378141	1761
	gene-E5D57_001750	0	0	0	0	0	0	JABUBV010000001.1	5380256	5380930	594
	gene-E5D57_001751	0	0	0	0	0	0	JABUBV010000001.1	5383051	5383847	732
	gene-E5D57_001752	0	0	0	0	0	0	JABUBV010000001.1	5384467	5385452	774
	gene-E5D57_001753	0	0	0	0	0	0	JABUBV010000001.1	5385454	5386949	1023
	gene-E5D57_001754	0	0	0	0	0	0	JABUBV010000001.1	5387562	5387804	243
	gene-E5D57_001755	0	0	0	0	0	0	JABUBV010000001.1	5388288	5388923	504
	gene-E5D57_001756	0	0	0	0	0	0	JABUBV010000001.1	5389185	5389459	228
	gene-E5D57_001757	0	0	0	0	0	0	JABUBV010000001.1	5389877	5390221	324
	gene-E5D57_001758	0	0	0	0	0	0	JABUBV010000001.1	5390777	5391226	450
	gene-E5D57_001759	0	0	0	0	0	0	JABUBV010000001.1	5391565	5392371	807
	gene-E5D57_001760	0	0	0	0	0	0	JABUBV010000001.1	5393723	5394821	858
	gene-E5D57_001761	0	0	0	0	0	0	JABUBV010000001.1	5395348	5395671	324
	gene-E5D57_001762	0	0	0	0	0	0	JABUBV010000001.1	5401343	5401932	552
	gene-E5D57_001763	0	0	0	0	0	0	JABUBV010000001.1	5405934	5406787	843
	gene-E5D57_001764	0	0	0	0	0	0	JABUBV010000001.1	5406930	5407187	258
	gene-E5D57_001765	0	0	0	0	0	0	JABUBV010000001.1	5409866	5411338	1473
	gene-E5D57_001766	0	0	0	0	0	0	JABUBV010000001.1	5412187	5412612	351
	gene-E5D57_001767	0	0	0	0	0	0	JABUBV010000001.1	5412632	5413408	573
	gene-E5D57_001768	0	0	0	0	0	0	JABUBV010000001.1	5413782	5426327	12228
	gene-E5D57_001769	0	0	0	0	0	0	JABUBV010000001.1	5427486	5429291	1608
[truncated: 11,896 more rows]

## Sheet: Table S6
Table S6 fpkm_genename-JPS	geneID	B24_1	B24_2	B24_3	M24_1	M24_2	M24_3	B48_1	B48_2	B48_3	M48_1	M48_2	M48_3	chromosome	start	end	strand	length	gene_name	product
[truncated: 17,220 more rows]
